# Supplementary material for: Comprehensive single-cell and bulk transcriptomic analyses to develop an NK cell-derived gene signature for prognostic assessment and precision medicine in breast cancer
Source: Front Immunol. 2024 Oct 23;15:1460607. doi: 10.3389/fimmu.2024.1460607 (PMC11537931; doi:10.3389/fimmu.2024.1460607)
Supplement: Supplementary Figure 1 — Additional analysis results from scRNA-seq and WGCNA. (A) Feature plots revealed the differential expression of KLRD1 among cell clusters. (B) Violin plots demonstrate that KLRD1 was predominantly expressed in NK cells. (C) Preliminary gene clustering in WGCNA. (D) Preliminary clustering of gene modules and merging minor modules. [file DataSheet1.zip › Supplementary Table S1. NK infiltration group.xlsx]

## Sheet: TCGA
id	NK_cell_MCPCOUNTER	NK abundance group
TCGA-A8-A09T	0.0124626	Low
TCGA-A2-A3XV	0.0177982	Low
TCGA-B6-A0IA	0.0238048	Low
TCGA-E9-A1RH	0.0301853	Low
TCGA-BH-A0E0	0.0312349	Low
TCGA-A2-A0CT	0.0314152	Low
TCGA-A2-A3XU	0.0325464	Low
TCGA-AC-A62V	0.0357444	Low
TCGA-E2-A570	0.0376976	Low
TCGA-E9-A54X	0.0395726	Low
TCGA-A7-A5ZV	0.0400268	Low
TCGA-EW-A1PC	0.0411311	Low
TCGA-BH-A5IZ	0.0413387	Low
TCGA-E2-A572	0.0420424	Low
TCGA-B6-A0RO	0.044966	Low
TCGA-AR-A1AS	0.0453512	Low
TCGA-D8-A13Y	0.0454056	Low
TCGA-GM-A5PV	0.0455157	Low
TCGA-AN-A0FL	0.045989	Low
TCGA-BH-A0HN	0.0462541	Low
TCGA-EW-A1P6	0.04692	Low
TCGA-BH-A1EN	0.0476003	Low
TCGA-AQ-A04L	0.0476102	Low
TCGA-AC-A62X	0.0482763	Low
TCGA-D8-A1X5	0.0486169	Low
TCGA-A7-A13F	0.0507532	Low
TCGA-E2-A574	0.0508264	Low
TCGA-E2-A1LK	0.0519362	Low
TCGA-A7-A3RF	0.052021	Low
TCGA-A2-A0ER	0.0525699	Low
TCGA-EW-A1OY	0.052617	Low
TCGA-BH-A18S	0.0530353	Low
TCGA-B6-A0WZ	0.0530417	Low
TCGA-B6-A0IB	0.0535491	Low
TCGA-A8-A0AD	0.0549596	Low
TCGA-E2-A14O	0.0551947	Low
TCGA-C8-A12N	0.0554276	Low
TCGA-LL-A740	0.0554374	Low
TCGA-AO-A12H	0.0558409	Low
TCGA-LL-A5YM	0.0563372	Low
TCGA-BH-A204	0.0565249	Low
TCGA-LL-A6FQ	0.0565429	Low
TCGA-BH-A0H9	0.0580056	Low
TCGA-E9-A1RC	0.058014	Low
TCGA-B6-A40B	0.0584833	Low
TCGA-A7-A13D	0.0586896	Low
TCGA-D8-A1JS	0.0589244	Low
TCGA-B6-A1KF	0.058985	Low
TCGA-E9-A1NI	0.059327	Low
TCGA-AR-A0TY	0.0596364	Low
TCGA-E2-A15R	0.0597441	Low
TCGA-E9-A1N8	0.059772	Low
TCGA-LL-A50Y	0.0600808	Low
TCGA-E9-A1N3	0.0607182	Low
TCGA-BH-A0HW	0.0607401	Low
TCGA-AO-A12G	0.061304	Low
TCGA-E2-A106	0.0616458	Low
TCGA-E9-A1NA	0.0619486	Low
TCGA-A7-A56D	0.0623749	Low
TCGA-D8-A1XJ	0.062884	Low
TCGA-AO-A0JB	0.0630382	Low
TCGA-A1-A0SO	0.0630636	Low
TCGA-S3-AA12	0.0631286	Low
TCGA-C8-A12Z	0.0631657	Low
TCGA-A2-A0T5	0.0633348	Low
TCGA-E2-A1LL	0.0634959	Low
TCGA-AO-A12B	0.0636962	Low
TCGA-B6-A0IO	0.0644819	Low
TCGA-AC-A3QP	0.0646182	Low
TCGA-A2-A0YM	0.0647452	Low
TCGA-A8-A099	0.0648526	Low
TCGA-A2-A0CS	0.0653119	Low
TCGA-A2-A04W	0.0655624	Low
TCGA-D8-A1XV	0.0656849	Low
TCGA-5T-A9QA	0.0661293	Low
TCGA-AN-A0XO	0.0664162	Low
TCGA-B6-A2IU	0.066616	Low
TCGA-BH-A42T	0.0670455	Low
TCGA-B6-A0RQ	0.0671891	Low
TCGA-A2-A0D1	0.0672227	Low
TCGA-AC-A3EH	0.0674227	Low
TCGA-A2-A04U	0.0678044	Low
TCGA-OL-A6VR	0.0678383	Low
TCGA-AQ-A0Y5	0.0679314	Low
TCGA-EW-A1OX	0.0683939	Low
TCGA-BH-A1EV	0.0685133	Low
TCGA-E2-A1LG	0.0685408	Low
TCGA-A7-A13E	0.0689255	Low
TCGA-A8-A086	0.0690622	Low
TCGA-AO-A0JI	0.0691318	Low
TCGA-UL-AAZ6	0.0691394	Low
TCGA-D8-A1JF	0.0692131	Low
TCGA-E9-A1R6	0.069988	Low
TCGA-BH-A0DZ	0.0700158	Low
TCGA-A2-A0SY	0.0700316	Low
TCGA-E2-A1IE	0.0701561	Low
TCGA-AO-A1KT	0.0701711	Low
TCGA-EW-A1P8	0.0702153	Low
TCGA-D8-A1X6	0.0703608	Low
TCGA-EW-A2FW	0.070511	Low
TCGA-OL-A5RZ	0.0709752	Low
TCGA-D8-A1Y1	0.0720288	Low
TCGA-BH-A0DH	0.0721163	Low
TCGA-AC-A23E	0.0724288	Low
TCGA-A8-A079	0.0726369	Low
TCGA-E9-A5UO	0.0727626	Low
TCGA-AQ-A1H2	0.0731552	Low
TCGA-BH-A18L	0.0732102	Low
TCGA-OL-A5RW	0.0734191	Low
TCGA-A2-A3XT	0.0735207	Low
TCGA-C8-A1HN	0.0737744	Low
TCGA-E2-A107	0.0744276	Low
TCGA-BH-A0H7	0.0744824	Low
TCGA-AO-A03N	0.0748628	Low
TCGA-D8-A1XU	0.0750695	Low
TCGA-AR-A2LK	0.0750873	Low
TCGA-AN-A04A	0.0751551	Low
TCGA-AC-A5EH	0.0752929	Low
TCGA-A8-A09E	0.0753468	Low
TCGA-AC-A7VB	0.0754345	Low
TCGA-E2-A15J	0.0759835	Low
TCGA-B6-A0X5	0.0760367	Low
TCGA-B6-A0IK	0.0771408	Low
TCGA-A2-A0EX	0.077491	Low
TCGA-C8-A1HI	0.0778379	Low
TCGA-AC-A3TM	0.0782998	Low
TCGA-JL-A3YX	0.0786928	Low
TCGA-C8-A273	0.0790894	Low
TCGA-AC-A2BK	0.079375	Low
TCGA-A2-A0YJ	0.0794749	Low
TCGA-AO-A124	0.07949	Low
TCGA-B6-A0RG	0.0795681	Low
TCGA-EW-A1OZ	0.0795719	Low
TCGA-BH-A0W4	0.0796472	Low
TCGA-AO-A0J7	0.0800399	Low
TCGA-D8-A27W	0.0805206	Low
TCGA-BH-A1FG	0.0805339	Low
TCGA-AO-A12C	0.0807782	Low
TCGA-E2-A1BD	0.0808704	Low
TCGA-D8-A27E	0.0809685	Low
TCGA-E9-A1RB	0.0809877	Low
TCGA-E9-A3Q9	0.0814064	Low
TCGA-D8-A1JM	0.0818483	Low
TCGA-A7-A26I	0.0821909	Low
TCGA-A2-A3XW	0.0822834	Low
TCGA-E2-A1LB	0.0828069	Low
TCGA-AO-A03P	0.0832411	Low
TCGA-E2-A15L	0.0832934	Low
TCGA-B6-A0RM	0.0836913	Low
TCGA-E9-A6HE	0.0840202	Low
TCGA-A1-A0SH	0.0840996	Low
TCGA-E9-A2JS	0.0846118	Low
TCGA-AN-A0FK	0.0848407	Low
TCGA-B6-A0RS	0.0849006	Low
TCGA-BH-A0EI	0.0849831	Low
TCGA-GI-A2C9	0.0858964	Low
TCGA-GM-A2DM	0.0860531	Low
TCGA-AC-A2QJ	0.0863458	Low
TCGA-EW-A1IX	0.0865127	Low
TCGA-C8-A135	0.0865338	Low
TCGA-BH-A1FJ	0.0868161	Low
TCGA-BH-A0HY	0.0870946	Low
TCGA-B6-A1KC	0.0872475	Low
TCGA-LL-A9Q3	0.0873142	Low
TCGA-EW-A1PG	0.0877491	Low
TCGA-B6-A0IG	0.0878613	Low
TCGA-B6-A0RE	0.0879027	Low
TCGA-AN-A0FD	0.088033	Low
TCGA-A2-A0YG	0.0883865	Low
TCGA-E2-A1IN	0.0884776	Low
TCGA-D8-A1Y3	0.0885901	Low
TCGA-LL-A442	0.0887981	Low
TCGA-A8-A06Y	0.0889486	Low
TCGA-E2-A15H	0.0893902	Low
TCGA-BH-A0B8	0.0893988	Low
TCGA-BH-A208	0.0894468	Low
TCGA-B6-A0RH	0.090206	Low
TCGA-E2-A2P5	0.0902749	Low
TCGA-E2-A154	0.0903049	Low
TCGA-AQ-A54N	0.0903863	Low
TCGA-OL-A6VQ	0.0903949	Low
TCGA-A8-A06P	0.0905397	Low
TCGA-BH-A0HO	0.0907306	Low
TCGA-AQ-A54O	0.0912969	Low
TCGA-B6-A0WV	0.0913302	Low
TCGA-B6-A0I8	0.0920498	Low
TCGA-V7-A7HQ	0.0921295	Low
TCGA-BH-A1EO	0.0921675	Low
TCGA-E2-A15O	0.0923089	Low
TCGA-E2-A1BC	0.0930019	Low
TCGA-A8-A07P	0.0930578	Low
TCGA-A8-A082	0.093401	Low
TCGA-B6-A0RN	0.0934453	Low
TCGA-D8-A1XO	0.0936799	Low
TCGA-A8-A07L	0.0938828	Low
TCGA-LL-A6FR	0.0942512	Low
TCGA-BH-A1ES	0.094324	Low
TCGA-A2-A0SV	0.0944	Low
TCGA-A2-A0YT	0.0946126	Low
TCGA-C8-A26Z	0.0952068	Low
TCGA-A1-A0SP	0.0952142	Low
TCGA-BH-A18T	0.0954331	Low
TCGA-BH-A1FD	0.095602	Low
TCGA-A1-A0SK	0.0957082	Low
TCGA-B6-A409	0.0957628	Low
TCGA-E9-A295	0.0958546	Low
TCGA-E2-A14W	0.0959993	Low
TCGA-AO-A12E	0.0962694	Low
TCGA-A8-A07R	0.0963793	Low
TCGA-AR-A2LL	0.0965927	Low
TCGA-EW-A6SA	0.0967107	Low
TCGA-C8-A12Q	0.0973198	Low
TCGA-E2-A1IG	0.0973398	Low
TCGA-A2-A4S0	0.0975838	Low
TCGA-C8-A1HK	0.0977536	Low
TCGA-A2-A1G4	0.0977909	Low
TCGA-AO-A0J3	0.0980805	Low
TCGA-AO-A12F	0.0985937	Low
TCGA-EW-A1P0	0.0988734	Low
TCGA-E9-A1RG	0.0989811	Low
TCGA-D8-A1JE	0.0992694	Low
TCGA-A2-A0D4	0.0992777	Low
TCGA-OL-A5D6	0.0993156	Low
TCGA-D8-A1JI	0.0994834	Low
TCGA-B6-A0I5	0.0996457	Low
TCGA-A7-A3IY	0.0998022	Low
TCGA-BH-A18J	0.100364	Low
TCGA-BH-A0HL	0.100618	Low
TCGA-E9-A228	0.100892	Low
TCGA-C8-A12P	0.101199	Low
TCGA-AC-A5XU	0.101584	Low
TCGA-A2-A04N	0.101608	Low
TCGA-B6-A0RL	0.101661	Low
TCGA-A2-A0CY	0.1017	Low
TCGA-E9-A1RE	0.101838	Low
TCGA-BH-A0HX	0.102479	Low
TCGA-AC-A2QH	0.102519	Low
TCGA-A2-A04V	0.102566	Low
TCGA-D8-A1XC	0.102868	Low
TCGA-E9-A3X8	0.103116	Low
TCGA-B6-A0X0	0.103271	Low
TCGA-B6-A0I6	0.103469	Low
TCGA-BH-A0H6	0.103474	Low
TCGA-A2-A0CX	0.103602	Low
TCGA-B6-A0IM	0.103685	Low
TCGA-BH-A0BM	0.103985	Low
TCGA-A2-A0CQ	0.104197	Low
TCGA-Z7-A8R6	0.104433	Low
TCGA-E2-A105	0.104508	Low
TCGA-AO-A03V	0.104734	Low
TCGA-B6-A0WY	0.104736	Low
TCGA-BH-A0E1	0.105024	Low
TCGA-E9-A1R5	0.105161	Low
TCGA-LQ-A4E4	0.10519	Low
TCGA-A2-A0YE	0.105272	Low
TCGA-A2-A0EU	0.105288	Low
TCGA-BH-A1F5	0.105642	Low
TCGA-AR-A2LJ	0.10591	Low
TCGA-C8-A12X	0.106342	Low
TCGA-BH-A0BO	0.106568	Low
TCGA-AR-A1AH	0.106922	Low
TCGA-E2-A14U	0.106992	Low
TCGA-BH-A18U	0.107011	Low
TCGA-GM-A2DL	0.107337	Low
TCGA-AR-A24M	0.107359	Low
TCGA-E2-A15S	0.107517	Low
TCGA-B6-A0RV	0.107688	Low
TCGA-AC-A2FM	0.108096	Low
TCGA-OL-A66N	0.108343	Low
TCGA-E2-A15T	0.108787	Low
TCGA-EW-A6S9	0.10949	Low
TCGA-AO-A03O	0.109667	Low
TCGA-C8-A274	0.109808	Low
TCGA-E2-A152	0.11002	Low
TCGA-A8-A07S	0.110632	Low
TCGA-E2-A14V	0.110826	Low
TCGA-OL-A5S0	0.110827	Low
TCGA-AO-A0JM	0.110846	Low
TCGA-BH-A0BR	0.111205	Low
TCGA-BH-A0GY	0.11131	Low
TCGA-GM-A3NW	0.111405	Low
TCGA-BH-A18K	0.111596	Low
TCGA-E2-A15E	0.111772	Low
TCGA-BH-A0HU	0.112157	Low
TCGA-BH-A0AY	0.112483	Low
TCGA-A1-A0SJ	0.113031	Low
TCGA-E2-A14T	0.113602	Low
TCGA-A2-A0CP	0.113787	Low
TCGA-AR-A24K	0.113864	Low
TCGA-A8-A093	0.113932	Low
TCGA-E9-A22B	0.114317	Low
TCGA-B6-A0RU	0.114423	Low
TCGA-E9-A1R7	0.114527	Low
TCGA-A2-A0T2	0.11492	Low
TCGA-A2-A0CW	0.115787	Low
TCGA-A8-A09B	0.116005	Low
TCGA-A7-A5ZX	0.116898	Low
TCGA-A1-A0SE	0.117036	Low
TCGA-E2-A1LS	0.117487	Low
TCGA-AR-A0U3	0.1176	Low
TCGA-A8-A08S	0.117666	Low
TCGA-AR-A24W	0.117739	Low
TCGA-B6-A0WW	0.118932	Low
TCGA-BH-A0WA	0.118944	Low
TCGA-AC-A3QQ	0.119122	Low
TCGA-E9-A1NH	0.119226	Low
TCGA-OL-A6VO	0.119254	Low
TCGA-A8-A08B	0.119293	Low
TCGA-D8-A27H	0.119293	Low
TCGA-C8-A130	0.119636	Low
TCGA-AN-A0AK	0.119709	Low
TCGA-B6-A0IE	0.119917	Low
TCGA-E9-A22G	0.119928	Low
TCGA-BH-A8FY	0.120017	Low
TCGA-BH-A1F2	0.120401	Low
TCGA-AO-A0J8	0.120622	Low
TCGA-D8-A1XY	0.120708	Low
TCGA-OL-A66O	0.120827	Low
TCGA-E2-A15F	0.120939	Low
TCGA-BH-A5J0	0.120947	Low
TCGA-E2-A1LE	0.121271	Low
TCGA-4H-AAAK	0.122111	Low
TCGA-A2-A0EM	0.122542	Low
TCGA-AN-A0FS	0.123271	Low
TCGA-B6-A0X4	0.123464	Low
TCGA-A7-A0CJ	0.1235	Low
TCGA-OL-A66K	0.12357	Low
TCGA-S3-A6ZH	0.123901	Low
TCGA-E9-A22E	0.124974	Low
TCGA-A8-A07W	0.125335	Low
TCGA-D8-A1XB	0.125468	Low
TCGA-B6-A0IP	0.126343	Low
TCGA-A2-A0EO	0.12654	Low
TCGA-BH-A1ET	0.126746	Low
TCGA-BH-A0AZ	0.126843	Low
TCGA-BH-A0HF	0.127279	Low
TCGA-E9-A1R3	0.127714	Low
TCGA-A8-A08X	0.127875	Low
TCGA-A7-A0DB	0.127897	Low
TCGA-E9-A1NG	0.127994	Low
TCGA-E2-A15P	0.128035	Low
TCGA-A7-A6VX	0.128228	Low
TCGA-E2-A14S	0.129465	Low
TCGA-C8-A3M8	0.129592	Low
TCGA-BH-A0BP	0.129836	Low
TCGA-EW-A1P3	0.130932	Low
TCGA-E2-A1IK	0.131194	Low
TCGA-A8-A092	0.131944	Low
TCGA-A2-A04P	0.13215	Low
TCGA-A2-A0YH	0.132425	Low
TCGA-A2-A0ET	0.132456	Low
TCGA-BH-A0E7	0.132474	Low
TCGA-A1-A0SG	0.132591	Low
TCGA-AO-A126	0.132704	Low
TCGA-AC-A23G	0.133221	Low
TCGA-LL-A7T0	0.133336	Low
TCGA-C8-A27A	0.134004	Low
TCGA-OL-A66H	0.134089	Low
TCGA-PE-A5DD	0.134102	Low
TCGA-E2-A153	0.134145	Low
TCGA-D8-A1XF	0.134291	Low
TCGA-E2-A15K	0.134294	Low
TCGA-C8-A1HL	0.134969	Low
TCGA-A2-A3XX	0.135226	Low
TCGA-E2-A10C	0.135373	Low
TCGA-E9-A5UP	0.135383	Low
TCGA-BH-A0HQ	0.135484	Low
TCGA-A7-A6VW	0.135672	Low
TCGA-BH-A0DQ	0.135692	Low
TCGA-D8-A142	0.135998	Low
TCGA-A7-A5ZW	0.137005	Low
TCGA-B6-A0IN	0.137072	Low
TCGA-BH-A0BC	0.137249	Low
TCGA-A2-A0T4	0.137437	Low
TCGA-D8-A1JA	0.138155	Low
TCGA-AR-A256	0.138335	Low
TCGA-E2-A10B	0.138568	Low
TCGA-BH-A0BT	0.138707	Low
TCGA-A7-A0CD	0.138883	Low
TCGA-E2-A1B4	0.139038	Low
TCGA-A2-A3Y0	0.13914	Low
TCGA-B6-A402	0.139573	Low
TCGA-EW-A1J3	0.140625	Low
TCGA-A2-A1FX	0.14066	Low
TCGA-C8-A131	0.140978	Low
TCGA-BH-A1FR	0.141127	Low
TCGA-A2-A0YC	0.141381	Low
TCGA-BH-A6R8	0.142032	Low
TCGA-E2-A1IU	0.142235	Low
TCGA-B6-A0I1	0.142466	Low
TCGA-AR-A24T	0.142467	Low
TCGA-BH-A0EA	0.142743	Low
TCGA-D8-A1JT	0.14277	High
TCGA-OL-A5RV	0.142905	High
TCGA-BH-A18G	0.143089	High
TCGA-AR-A24X	0.143674	High
TCGA-A8-A091	0.143792	High
TCGA-E2-A150	0.1438	High
TCGA-E2-A155	0.14393	High
TCGA-E2-A14R	0.144603	High
TCGA-BH-A0BJ	0.144641	High
TCGA-A2-A0EY	0.144827	High
TCGA-AQ-A04H	0.144998	High
TCGA-D8-A1XR	0.14511	High
TCGA-D8-A1JJ	0.145821	High
TCGA-BH-A0HK	0.147064	High
TCGA-LL-A5YL	0.147697	High
TCGA-E2-A15C	0.147725	High
TCGA-C8-A278	0.148348	High
TCGA-S3-AA11	0.148525	High
TCGA-E2-A14N	0.148595	High
TCGA-AR-A24V	0.148602	High
TCGA-AO-A0JL	0.148621	High
TCGA-A8-A097	0.149343	High
TCGA-E2-A14Y	0.149415	High
TCGA-A8-A085	0.149447	High
TCGA-OL-A5DA	0.149546	High
TCGA-D8-A1JP	0.150145	High
TCGA-A7-A4SE	0.150267	High
TCGA-A8-A076	0.150459	High
TCGA-A8-A09D	0.150674	High
TCGA-LL-A5YP	0.150802	High
TCGA-AR-A24N	0.150937	High
TCGA-A8-A08J	0.150975	High
TCGA-A2-A25E	0.151008	High
TCGA-UU-A93S	0.151267	High
TCGA-D8-A1JD	0.151569	High
TCGA-B6-A401	0.151793	High
TCGA-AO-A03L	0.151956	High
TCGA-D8-A143	0.152881	High
TCGA-E9-A247	0.15312	High
TCGA-E9-A1RA	0.153363	High
TCGA-AO-A0J5	0.153384	High
TCGA-E2-A56Z	0.153925	High
TCGA-BH-A0HP	0.154015	High
TCGA-B6-A0RI	0.154273	High
TCGA-A1-A0SM	0.15438	High
TCGA-AR-A2LE	0.15473	High
TCGA-B6-A0WX	0.155218	High
TCGA-BH-A1FL	0.1555	High
TCGA-E2-A109	0.155532	High
TCGA-C8-A12Y	0.156045	High
TCGA-A7-A3IZ	0.156635	High
TCGA-EW-A6SC	0.156663	High
TCGA-AO-A0JD	0.15672	High
TCGA-BH-A0DX	0.156931	High
TCGA-D8-A1J9	0.157078	High
TCGA-GM-A2DF	0.157741	High
TCGA-BH-A0E2	0.15851	High
TCGA-AR-A1AM	0.158594	High
TCGA-A8-A07Z	0.158664	High
TCGA-B6-A1KN	0.158957	High
TCGA-A7-A0D9	0.159032	High
TCGA-E2-A158	0.159389	High
TCGA-EW-A424	0.15942	High
TCGA-E2-A576	0.159578	High
TCGA-OL-A5RX	0.159787	High
TCGA-AO-A0JA	0.159898	High
TCGA-C8-A12O	0.159963	High
TCGA-BH-A0B1	0.160475	High
TCGA-AR-A5QM	0.160689	High
TCGA-A1-A0SN	0.160884	High
TCGA-A8-A08T	0.161617	High
TCGA-D8-A1XG	0.161953	High
TCGA-EW-A1IW	0.162207	High
TCGA-AR-A24P	0.162314	High
TCGA-B6-A40C	0.162336	High
TCGA-BH-A1FH	0.162466	High
TCGA-BH-A0B0	0.163221	High
TCGA-A2-A1FZ	0.164067	High
TCGA-A8-A08C	0.164212	High
TCGA-GM-A5PX	0.164577	High
TCGA-E9-A1N6	0.164674	High
TCGA-C8-A1HO	0.165316	High
TCGA-GI-A2C8	0.166577	High
TCGA-AN-A0FJ	0.167253	High
TCGA-A7-A26H	0.167673	High
TCGA-AR-A24L	0.16769	High
TCGA-A2-A3KD	0.168012	High
TCGA-BH-A0H0	0.168592	High
TCGA-B6-A0X7	0.168603	High
TCGA-AC-A3W7	0.16889	High
TCGA-BH-A1FM	0.169106	High
TCGA-A2-A0YF	0.169153	High
TCGA-AR-A24S	0.169168	High
TCGA-OL-A5RY	0.169263	High
TCGA-D8-A27N	0.16968	High
TCGA-A2-A0T3	0.169756	High
TCGA-GM-A2D9	0.169905	High
TCGA-BH-A0DD	0.170016	High
TCGA-A2-A0CK	0.170098	High
TCGA-A7-A0DA	0.170151	High
TCGA-A2-A0CV	0.170187	High
TCGA-BH-A18F	0.170297	High
TCGA-GM-A2DK	0.170439	High
TCGA-A2-A1FW	0.170507	High
TCGA-AR-A24H	0.170614	High
TCGA-AR-A0U4	0.170682	High
TCGA-EW-A1PF	0.170707	High
TCGA-BH-A18R	0.170924	High
TCGA-D8-A27R	0.171308	High
TCGA-B6-A400	0.172514	High
TCGA-HN-A2OB	0.172526	High
TCGA-A8-A07O	0.17264	High
TCGA-D8-A1XM	0.172665	High
TCGA-D8-A1XT	0.173104	High
TCGA-A2-A4S3	0.173217	High
TCGA-A8-A07B	0.173584	High
TCGA-A8-A07J	0.173906	High
TCGA-GM-A3XG	0.173991	High
TCGA-BH-A0DP	0.173995	High
TCGA-A2-A25B	0.17433	High
TCGA-BH-A0DS	0.174475	High
TCGA-AC-A62Y	0.174683	High
TCGA-D8-A73X	0.175397	High
TCGA-BH-A18M	0.175509	High
TCGA-D8-A1XZ	0.175725	High
TCGA-BH-A0DL	0.175871	High
TCGA-OL-A66J	0.175914	High
TCGA-A8-A0AB	0.176227	High
TCGA-BH-AB28	0.176397	High
TCGA-AR-A1AU	0.176519	High
TCGA-W8-A86G	0.177007	High
TCGA-A2-A3XS	0.177059	High
TCGA-A2-A0T0	0.177214	High
TCGA-AO-A1KO	0.177253	High
TCGA-AO-A03T	0.178318	High
TCGA-HN-A2NL	0.178476	High
TCGA-A2-A0T7	0.178837	High
TCGA-A1-A0SD	0.178842	High
TCGA-3C-AALK	0.179026	High
TCGA-AR-A1AP	0.179525	High
TCGA-D8-A1JU	0.179538	High
TCGA-EW-A423	0.179799	High
TCGA-PE-A5DC	0.180018	High
TCGA-A2-A1G6	0.180565	High
TCGA-E9-A1NF	0.180776	High
TCGA-BH-A1EX	0.180859	High
TCGA-AN-A0FT	0.181481	High
TCGA-JL-A3YW	0.181505	High
TCGA-A7-A0CH	0.181884	High
TCGA-A7-A6VY	0.182155	High
TCGA-AO-A03R	0.182298	High
TCGA-E9-A24A	0.18238	High
TCGA-E2-A1L8	0.182549	High
TCGA-AQ-A1H3	0.182608	High
TCGA-AO-A1KP	0.182932	High
TCGA-OL-A66L	0.183044	High
TCGA-E9-A1RF	0.183627	High
TCGA-A8-A06U	0.183696	High
TCGA-D8-A1JN	0.183882	High
TCGA-A7-A26G	0.184109	High
TCGA-E9-A249	0.184172	High
TCGA-BH-A0DO	0.184826	High
TCGA-E2-A10A	0.185027	High
TCGA-A2-A259	0.185087	High
TCGA-A2-A0EV	0.18648	High
TCGA-B6-A0RP	0.186783	High
TCGA-AC-A5XS	0.18682	High
TCGA-A2-A0SU	0.186928	High
TCGA-A2-A0D0	0.187216	High
TCGA-D8-A3Z5	0.188157	High
TCGA-E9-A226	0.18832	High
TCGA-AR-A24Q	0.188359	High
TCGA-E9-A54Y	0.188403	High
TCGA-C8-A137	0.188632	High
TCGA-XX-A89A	0.189136	High
TCGA-E2-A10F	0.189793	High
TCGA-E9-A1N4	0.190029	High
TCGA-C8-A12W	0.190434	High
TCGA-AR-A1AN	0.190443	High
TCGA-A8-A07G	0.190905	High
TCGA-BH-A0E9	0.191474	High
TCGA-EW-A2FR	0.191595	High
TCGA-BH-A42V	0.192656	High
TCGA-AR-A5QN	0.193095	High
TCGA-E2-A1L9	0.193702	High
TCGA-AO-A125	0.194119	High
TCGA-A2-A0D3	0.194447	High
TCGA-EW-A6SD	0.194502	High
TCGA-A8-A09M	0.194616	High
TCGA-AR-A251	0.195364	High
TCGA-A2-A25C	0.195468	High
TCGA-BH-A0DI	0.195921	High
TCGA-A7-A3J0	0.196461	High
TCGA-BH-A201	0.196685	High
TCGA-A7-A2KD	0.196975	High
TCGA-A1-A0SF	0.197343	High
TCGA-AO-A0J9	0.197464	High
TCGA-AN-A0XL	0.197629	High
TCGA-D8-A1Y2	0.197892	High
TCGA-S3-AA14	0.198905	High
TCGA-A8-A0A1	0.199396	High
TCGA-D8-A1X9	0.199572	High
TCGA-BH-A18P	0.199836	High
TCGA-D8-A1XL	0.199858	High
TCGA-GM-A2DC	0.20067	High
TCGA-3C-AAAU	0.200713	High
TCGA-A8-A075	0.201344	High
TCGA-S3-A6ZF	0.201809	High
TCGA-AR-A0TZ	0.202241	High
TCGA-A2-A0T6	0.202289	High
TCGA-AC-A2QI	0.202549	High
TCGA-3C-AALJ	0.202785	High
TCGA-A8-A08O	0.203007	High
TCGA-A8-A07I	0.203032	High
TCGA-AN-A0AJ	0.203232	High
TCGA-BH-A1EY	0.203495	High
TCGA-AR-A24Z	0.204102	High
TCGA-BH-A28Q	0.204871	High
TCGA-A7-A13G	0.205508	High
TCGA-D8-A1X7	0.205813	High
TCGA-D8-A147	0.206493	High
TCGA-A7-A0CG	0.206496	High
TCGA-A8-A08P	0.206531	High
TCGA-AR-A2LQ	0.206596	High
TCGA-E9-A1NC	0.207047	High
TCGA-E2-A15D	0.207108	High
TCGA-A2-A0CZ	0.207116	High
TCGA-D8-A1XS	0.208063	High
TCGA-BH-A0HA	0.208645	High
TCGA-BH-A0HB	0.208655	High
TCGA-LL-A7SZ	0.208834	High
TCGA-LL-A8F5	0.209094	High
TCGA-A8-A06X	0.209129	High
TCGA-AC-A3W5	0.209147	High
TCGA-BH-A0DE	0.210136	High
TCGA-D8-A1XD	0.210612	High
TCGA-A2-A0CU	0.210704	High
TCGA-E2-A1LI	0.21085	High
TCGA-B6-A408	0.210956	High
TCGA-E9-A1R2	0.211189	High
TCGA-BH-A18I	0.211225	High
TCGA-AC-A2B8	0.211248	High
TCGA-AR-A0TP	0.211462	High
TCGA-A2-A04Y	0.211754	High
TCGA-AR-A24R	0.212448	High
TCGA-D8-A27F	0.212618	High
TCGA-AN-A0XV	0.212722	High
TCGA-C8-A8HQ	0.212758	High
TCGA-E2-A14P	0.213599	High
TCGA-A7-A26J	0.214204	High
TCGA-A8-A06O	0.214232	High
TCGA-A7-A4SF	0.214267	High
TCGA-OK-A5Q2	0.216874	High
TCGA-A8-A09Q	0.217215	High
TCGA-EW-A1P5	0.217295	High
TCGA-AR-A24O	0.217389	High
TCGA-OL-A5D8	0.217909	High
TCGA-D8-A13Z	0.218113	High
TCGA-AO-A0JJ	0.218198	High
TCGA-LL-A73Y	0.21892	High
TCGA-A2-A0ES	0.219525	High
TCGA-GM-A2DB	0.220635	High
TCGA-A2-A3KC	0.221145	High
TCGA-C8-A12L	0.221901	High
TCGA-A8-A09A	0.222017	High
TCGA-BH-A8FZ	0.222293	High
TCGA-AR-A250	0.222948	High
TCGA-A2-A0EW	0.22317	High
TCGA-EW-A3E8	0.223407	High
TCGA-3C-AALI	0.224511	High
TCGA-GM-A3XN	0.224518	High
TCGA-A2-A1FV	0.225089	High
TCGA-BH-A0C7	0.225433	High
TCGA-LL-A5YN	0.225796	High
TCGA-AC-A2FG	0.226075	High
TCGA-E9-A1R0	0.226337	High
TCGA-BH-A203	0.226515	High
TCGA-BH-A0C1	0.226658	High
TCGA-D8-A73W	0.226755	High
TCGA-E2-A2P6	0.227959	High
TCGA-AC-A3YI	0.227965	High
TCGA-A2-A0CO	0.22841	High
TCGA-E2-A1IF	0.228678	High
TCGA-D8-A146	0.229016	High
TCGA-B6-A0WT	0.229119	High
TCGA-BH-A1FN	0.22976	High
TCGA-BH-A0DG	0.230292	High
TCGA-E9-A22A	0.231024	High
TCGA-A2-A0YL	0.232357	High
TCGA-BH-A0B5	0.232359	High
TCGA-AC-A23C	0.232379	High
TCGA-A7-A0CE	0.232749	High
TCGA-B6-A0IQ	0.233329	High
TCGA-E2-A1L6	0.233521	High
TCGA-EW-A1PD	0.233776	High
TCGA-A8-A0A4	0.234324	High
TCGA-A7-A4SC	0.234922	High
TCGA-AO-A0JE	0.235132	High
TCGA-A8-A08G	0.235133	High
TCGA-E2-A15I	0.235859	High
TCGA-D8-A27T	0.23587	High
TCGA-BH-A0BV	0.236211	High
TCGA-D8-A1XA	0.236369	High
TCGA-BH-A0B4	0.236869	High
TCGA-D8-A1JC	0.237053	High
TCGA-WT-AB44	0.237827	High
TCGA-BH-A0BA	0.237972	High
TCGA-BH-A0AV	0.238295	High
TCGA-D8-A140	0.238328	High
TCGA-AR-A254	0.2391	High
TCGA-C8-A1HF	0.239251	High
TCGA-AR-A2LM	0.239858	High
TCGA-D8-A1XW	0.240806	High
TCGA-A2-A4RW	0.241952	High
TCGA-AC-A2FE	0.242742	High
TCGA-BH-A0E6	0.243967	High
TCGA-E9-A3HO	0.245463	High
TCGA-AO-A1KQ	0.245855	High
TCGA-A8-A07E	0.246065	High
TCGA-D8-A1XQ	0.246301	High
TCGA-AC-A3BB	0.246729	High
TCGA-A8-A0A9	0.247403	High
TCGA-B6-A0IJ	0.24756	High
TCGA-A2-A04R	0.247666	High
TCGA-E2-A1IJ	0.248527	High
TCGA-A8-A08Z	0.248573	High
TCGA-LL-A73Z	0.249262	High
TCGA-E9-A1RI	0.249286	High
TCGA-GM-A2DA	0.250467	High
TCGA-D8-A27K	0.250655	High
TCGA-BH-A42U	0.250778	High
TCGA-LD-A66U	0.251948	High
TCGA-EW-A1PA	0.252685	High
TCGA-D8-A27G	0.252775	High
TCGA-AC-A2BM	0.254653	High
TCGA-A2-A0YD	0.254998	High
TCGA-A7-A4SD	0.256125	High
TCGA-AO-A1KS	0.256203	High
TCGA-E9-A227	0.258719	High
TCGA-A7-A13H	0.25926	High
TCGA-E9-A229	0.259611	High
TCGA-A8-A09R	0.259895	High
TCGA-AR-A0TV	0.260794	High
TCGA-OL-A5RU	0.261149	High
TCGA-A2-A1G1	0.261525	High
TCGA-LD-A74U	0.262883	High
TCGA-BH-A0BQ	0.26295	High
TCGA-E9-A1N9	0.263566	High
TCGA-A7-A6VV	0.264205	High
TCGA-A1-A0SI	0.26502	High
TCGA-A8-A09I	0.265578	High
TCGA-D8-A1XK	0.266049	High
TCGA-D8-A27V	0.267254	High
TCGA-GM-A3NY	0.268017	High
TCGA-D8-A1JH	0.268603	High
TCGA-BH-A1F6	0.269615	High
TCGA-EW-A1J2	0.270106	High
TCGA-AR-A1AV	0.270517	High
TCGA-EW-A1OW	0.270839	High
TCGA-BH-A0H3	0.271919	High
TCGA-LD-A7W6	0.273049	High
TCGA-BH-A0B9	0.273498	High
TCGA-MS-A51U	0.275343	High
TCGA-E2-A14X	0.275418	High
TCGA-EW-A1J1	0.275852	High
TCGA-AN-A0AL	0.276484	High
TCGA-A2-A0D2	0.276601	High
TCGA-E2-A14Z	0.276866	High
TCGA-BH-A0DK	0.278046	High
TCGA-BH-A202	0.279053	High
TCGA-A8-A0A2	0.280529	High
TCGA-OL-A5D7	0.280891	High
TCGA-A2-A3XZ	0.282587	High
TCGA-GM-A2DD	0.282889	High
TCGA-AC-A6IW	0.283154	High
TCGA-AR-A5QQ	0.283683	High
TCGA-A2-A3XY	0.285085	High
TCGA-AN-A0FF	0.285984	High
TCGA-AC-A8OS	0.286108	High
TCGA-A2-A4RY	0.28692	High
TCGA-A8-A095	0.287327	High
TCGA-BH-A0DT	0.287568	High
TCGA-B6-A0I9	0.288838	High
TCGA-AC-A4ZE	0.289822	High
TCGA-OL-A97C	0.289979	High
TCGA-D8-A145	0.291018	High
TCGA-A7-A4SA	0.291155	High
TCGA-E9-A5FK	0.292131	High
TCGA-AR-A1AY	0.29318	High
TCGA-A2-A0SW	0.293669	High
TCGA-AQ-A04J	0.294519	High
TCGA-C8-A26W	0.295036	High
TCGA-5L-AAT0	0.295593	High
TCGA-BH-A0B7	0.299102	High
TCGA-E2-A1IH	0.299256	High
TCGA-C8-A134	0.299982	High
TCGA-Z7-A8R5	0.300005	High
TCGA-BH-A0AU	0.300223	High
TCGA-C8-A26V	0.302499	High
TCGA-A8-A084	0.302971	High
TCGA-A7-A4SB	0.30313	High
TCGA-EW-A1J6	0.303401	High
TCGA-E2-A1B1	0.304635	High
TCGA-AC-A8OP	0.306276	High
TCGA-BH-A0W5	0.307201	High
TCGA-BH-A1FU	0.307591	High
TCGA-A2-A0CM	0.307607	High
TCGA-BH-A0BG	0.309005	High
TCGA-D8-A4Z1	0.309925	High
TCGA-AR-A1AL	0.31078	High
TCGA-A2-A25A	0.311691	High
TCGA-AR-A5QP	0.312033	High
TCGA-A8-A07F	0.312946	High
TCGA-A2-A0EN	0.313012	High
TCGA-BH-A0BD	0.313369	High
TCGA-D8-A27L	0.313656	High
TCGA-E9-A1N5	0.314046	High
TCGA-A8-A06R	0.314132	High
TCGA-AR-A0TQ	0.317019	High
TCGA-BH-A8G0	0.317621	High
TCGA-AC-A6IX	0.319772	High
TCGA-D8-A1Y0	0.320955	High
TCGA-D8-A27I	0.32158	High
TCGA-BH-A0B3	0.322054	High
TCGA-A2-A4S1	0.323606	High
TCGA-LL-A440	0.324287	High
TCGA-AR-A24U	0.324995	High
TCGA-AR-A1AR	0.326281	High
TCGA-AR-A0TU	0.326369	High
TCGA-A2-A04X	0.328264	High
TCGA-BH-A0BZ	0.329514	High
TCGA-AC-A3YJ	0.329778	High
TCGA-AR-A0TR	0.329893	High
TCGA-WT-AB41	0.330291	High
TCGA-A2-A0YI	0.331938	High
TCGA-B6-A0IH	0.332675	High
TCGA-C8-A3M7	0.334202	High
TCGA-E9-A1QZ	0.334502	High
TCGA-A7-A26E	0.33522	High
TCGA-BH-A0EE	0.335826	High
TCGA-BH-A1EW	0.33606	High
TCGA-AO-A12A	0.336082	High
TCGA-OL-A66I	0.336383	High
TCGA-BH-A0W7	0.337259	High
TCGA-AR-A2LO	0.33776	High
TCGA-A8-A06T	0.338198	High
TCGA-E2-A1IL	0.340015	High
TCGA-A7-A26F	0.340426	High
TCGA-A2-A4RX	0.340832	High
TCGA-C8-A132	0.341665	High
TCGA-S3-A6ZG	0.342995	High
TCGA-AR-A255	0.343906	High
TCGA-E2-A156	0.344923	High
TCGA-A2-A0CR	0.346847	High
TCGA-AR-A1AT	0.348144	High
TCGA-EW-A2FS	0.348802	High
TCGA-EW-A1P1	0.353328	High
TCGA-AR-A2LN	0.353387	High
TCGA-E9-A1R4	0.354644	High
TCGA-C8-A12M	0.354767	High
TCGA-AR-A1AK	0.355811	High
TCGA-C8-A27B	0.35639	High
TCGA-BH-A2L8	0.357851	High
TCGA-C8-A138	0.358923	High
TCGA-LL-A441	0.36003	High
TCGA-GM-A4E0	0.360211	High
TCGA-AR-A2LH	0.362902	High
TCGA-B6-A1KI	0.364601	High
TCGA-BH-A0DV	0.36564	High
TCGA-D8-A1JG	0.366021	High
TCGA-E2-A1LA	0.367494	High
TCGA-AR-A0TW	0.368173	High
TCGA-AO-A0J4	0.373346	High
TCGA-BH-A0HI	0.373978	High
TCGA-BH-A28O	0.375461	High
TCGA-C8-A8HR	0.378468	High
TCGA-E2-A15A	0.379529	High
TCGA-AO-A0JF	0.379673	High
TCGA-A7-A426	0.382235	High
TCGA-BH-A0GZ	0.383318	High
TCGA-A2-A1G0	0.38611	High
TCGA-AO-A12D	0.387943	High
TCGA-A1-A0SB	0.388828	High
TCGA-5L-AAT1	0.391829	High
TCGA-A2-A4S2	0.394831	High
TCGA-A8-A09V	0.395089	High
TCGA-LD-A9QF	0.395939	High
TCGA-E2-A1B0	0.396817	High
TCGA-AC-A2FF	0.398559	High
TCGA-C8-A8HP	0.402318	High
TCGA-EW-A2FV	0.402539	High
TCGA-BH-A0C3	0.40505	High
TCGA-A2-A0SX	0.407922	High
TCGA-GM-A2DN	0.410698	High
TCGA-AC-A2FK	0.413895	High
TCGA-AR-A0TT	0.418545	High
TCGA-AC-A6IV	0.419116	High
TCGA-C8-A1HG	0.419174	High
TCGA-EW-A6SB	0.420285	High
TCGA-BH-A18H	0.420863	High
TCGA-E2-A1LH	0.420878	High
TCGA-A7-A3J1	0.429627	High
TCGA-E2-A10E	0.434518	High
TCGA-B6-A0WS	0.435526	High
TCGA-AC-A2FO	0.437431	High
TCGA-A8-A09K	0.442928	High
TCGA-AN-A0FN	0.444844	High
TCGA-A2-A0YK	0.445299	High
TCGA-E2-A1AZ	0.448546	High
TCGA-E2-A1IO	0.451017	High
TCGA-D8-A27M	0.451901	High
TCGA-D8-A1J8	0.456637	High
TCGA-AO-A03M	0.462734	High
TCGA-A2-A0T1	0.463649	High
TCGA-E2-A15M	0.467781	High
TCGA-E2-A573	0.469209	High
TCGA-AC-A3OD	0.473592	High
TCGA-BH-A18V	0.474432	High
TCGA-AO-A1KR	0.476315	High
TCGA-E2-A1L7	0.47829	High
TCGA-BH-A0AW	0.481315	High
TCGA-EW-A1J5	0.48663	High
TCGA-BH-A0BL	0.501777	High
TCGA-D8-A141	0.502128	High
TCGA-S3-AA15	0.502165	High
TCGA-AC-A2FB	0.502426	High
TCGA-BH-A1FB	0.502441	High
TCGA-B6-A3ZX	0.503529	High
TCGA-BH-A1FE	0.509021	High
TCGA-XX-A899	0.513429	High
TCGA-BH-A18Q	0.514973	High
TCGA-E2-A1B5	0.520499	High
TCGA-B6-A0X1	0.522209	High
TCGA-C8-A12U	0.529094	High
TCGA-A8-A08F	0.530579	High
TCGA-AR-A1AI	0.533012	High
TCGA-AR-A0U2	0.538128	High
TCGA-EW-A1P7	0.542631	High
TCGA-A2-A0EQ	0.54342	High
TCGA-GM-A2DH	0.559912	High
TCGA-AO-A129	0.561636	High
TCGA-A8-A09X	0.563299	High
TCGA-C8-A26X	0.564063	High
TCGA-LL-A5YO	0.56426	High
TCGA-D8-A1JL	0.564742	High
TCGA-BH-A1F0	0.567448	High
TCGA-A8-A07C	0.572646	High
TCGA-BH-A209	0.572802	High
TCGA-A8-A0A6	0.573711	High
TCGA-EW-A1PB	0.574429	High
TCGA-AO-A0JG	0.576955	High
TCGA-E2-A1II	0.579714	High
TCGA-A8-A07U	0.585159	High
TCGA-AN-A0XW	0.592165	High
TCGA-B6-A0I2	0.606524	High
TCGA-BH-A1EU	0.611511	High
TCGA-E9-A1ND	0.615876	High
TCGA-A2-A0EP	0.626216	High
TCGA-E2-A3DX	0.627293	High
TCGA-BH-A1FC	0.633566	High
TCGA-LD-A7W5	0.639142	High
TCGA-GM-A3XL	0.643625	High
TCGA-PL-A8LZ	0.647353	High
TCGA-AC-A3TN	0.662489	High
TCGA-EW-A1PE	0.666092	High
TCGA-AR-A1AO	0.667375	High
TCGA-A2-A0ST	0.667941	High
TCGA-D8-A1JB	0.683346	High
TCGA-BH-A0RX	0.688543	High
TCGA-S3-AA10	0.692946	High
TCGA-AR-A0TS	0.707763	High
TCGA-AR-A0TX	0.716357	High
TCGA-S3-AA17	0.717399	High
TCGA-EW-A1OV	0.726663	High
TCGA-AR-A1AX	0.730993	High
TCGA-E9-A3QA	0.735629	High
TCGA-A2-A0CL	0.753751	High
TCGA-BH-A6R9	0.758704	High
TCGA-AQ-A7U7	0.763142	High
TCGA-AO-A0J2	0.779526	High
TCGA-S3-AA0Z	0.784342	High
TCGA-GM-A2DI	0.785825	High
TCGA-GM-A2DO	0.813496	High
TCGA-AR-A1AJ	0.823627	High
TCGA-AR-A2LR	0.83794	High
TCGA-A2-A25F	0.840657	High
TCGA-BH-A0BF	0.851879	High
TCGA-EW-A1IY	0.859646	High
TCGA-AR-A0U0	0.860793	High
TCGA-EW-A3U0	0.862156	High
TCGA-BH-A0EB	0.886086	High
TCGA-E2-A159	0.892054	High
TCGA-AR-A1AQ	0.893479	High
TCGA-BH-A0C0	0.9229	High
TCGA-D8-A3Z6	0.938268	High
TCGA-E2-A108	0.962386	High
TCGA-A2-A04T	0.976451	High
TCGA-AC-A3HN	1.00399	High
TCGA-BH-A0W3	1.01117	High
TCGA-OL-A66P	1.01323	High
TCGA-AR-A1AW	1.02592	High
TCGA-AO-A0JC	1.05131	High
TCGA-BH-A0BS	1.09086	High
TCGA-E2-A1B6	1.15754	High
TCGA-PE-A5DE	1.16241	High
TCGA-C8-A1HM	1.16497	High
TCGA-E9-A2JT	1.16755	High
TCGA-D8-A73U	1.19059	High
TCGA-E9-A22H	1.19701	High
TCGA-BH-A0B6	1.23068	High
TCGA-BH-A0BW	1.26446	High
TCGA-A8-A08I	1.29238	High
TCGA-EW-A1P4	1.3089	High
TCGA-AR-A252	1.44874	High
TCGA-AO-A0J6	1.49029	High
TCGA-A2-A04Q	1.52752	High
TCGA-C8-A12V	1.6237	High
TCGA-BH-A0H5	1.70798	High
TCGA-E9-A22D	1.75067	High
TCGA-EW-A1IZ	1.80374	High
TCGA-E9-A243	1.88193	High
TCGA-BH-A18N	2.04091	High
TCGA-E9-A1NE	2.04551	High
TCGA-B6-A0RT	2.0532	High
TCGA-EW-A1PH	2.12373	High
TCGA-C8-A1HE	2.12682	High
TCGA-AO-A128	2.13437	High
TCGA-E2-A15G	2.59179	High
TCGA-A7-A425	3.03085	High
TCGA-AO-A03U	3.70433	High
TCGA-E2-A14Q	4.16624	High
TCGA-A1-A0SQ	4.41359	High
TCGA-D8-A1X8	5.10049	High

## Sheet: METABRIC
id	NK_cells_MCPcounter	NK abundance group
MB-6334	5.2567	low
MB-4639	5.25787	low
MB-4004	5.28302	low
MB-6251	5.28621	low
MB-5173	5.28698	low
MB-5592	5.29206	low
MB-6284	5.2935	low
MB-5401	5.29371	low
MB-4832	5.29654	low
MB-5562	5.2975	low
MB-0570	5.30007	low
MB-3874	5.30241	low
MB-4603	5.30447	low
MB-0605	5.30456	low
MB-0587	5.30641	low
MB-5556	5.30744	low
MB-0632	5.30919	low
MB-4681	5.3099	low
MB-0207	5.31361	low
MB-4362	5.31484	low
MB-6225	5.31512	low
MB-7151	5.31939	low
MB-7278	5.31977	low
MB-0616	5.32015	low
MB-7012	5.32047	low
MB-4944	5.32094	low
MB-6322	5.32146	low
MB-5244	5.32165	low
MB-4348	5.32282	low
MB-5178	5.32367	low
MB-7237	5.324	low
MB-5389	5.32402	low
MB-7037	5.32514	low
MB-4616	5.32534	low
MB-3854	5.32548	low
MB-4127	5.32597	low
MB-4991	5.32612	low
MB-0603	5.32637	low
MB-0381	5.32684	low
MB-0068	5.32722	low
MB-4649	5.32771	low
MB-4641	5.32984	low
MB-0229	5.32988	low
MB-0292	5.33	low
MB-0164	5.33151	low
MB-5174	5.33193	low
MB-5514	5.33225	low
MB-4911	5.33288	low
MB-4293	5.33313	low
MB-5525	5.33336	low
MB-5369	5.33365	low
MB-4897	5.33465	low
MB-2983	5.33494	low
MB-2990	5.33623	low
MB-7130	5.33641	low
MB-0262	5.33658	low
MB-4642	5.33673	low
MB-7142	5.33686	low
MB-4323	5.33736	low
MB-7193	5.3379	low
MB-2705	5.33858	low
MB-4721	5.33908	low
MB-0140	5.33912	low
MB-0095	5.33922	low
MB-0559	5.34001	low
MB-0422	5.34009	low
MB-0581	5.34026	low
MB-5063	5.34035	low
MB-3467	5.34156	low
MB-0659	5.34199	low
MB-4758	5.34222	low
MB-5513	5.34289	low
MB-7083	5.34345	low
MB-7004	5.34351	low
MB-5489	5.34374	low
MB-4375	5.34566	low
MB-7220	5.34606	low
MB-4139	5.34634	low
MB-0484	5.34661	low
MB-6179	5.34737	low
MB-7216	5.34752	low
MB-0466	5.34861	low
MB-3357	5.34864	low
MB-7099	5.34868	low
MB-7131	5.34913	low
MB-0257	5.34931	low
MB-5433	5.34958	low
MB-5641	5.35059	low
MB-7197	5.35066	low
MB-5169	5.35083	low
MB-5049	5.35152	low
MB-0479	5.35195	low
MB-4735	5.35265	low
MB-7030	5.35321	low
MB-7051	5.35325	low
MB-0349	5.35334	low
MB-4670	5.35364	low
MB-4906	5.35365	low
MB-7009	5.35378	low
MB-4599	5.35424	low
MB-4742	5.35443	low
MB-5384	5.35471	low
MB-7076	5.35519	low
MB-0446	5.35546	low
MB-5596	5.35573	low
MB-3181	5.35609	low
MB-4957	5.35615	low
MB-2634	5.3562	low
MB-4998	5.35623	low
MB-7128	5.35702	low
MB-0383	5.35731	low
MB-5427	5.35764	low
MB-4999	5.35764	low
MB-6171	5.35788	low
MB-2790	5.35813	low
MB-3576	5.3583	low
MB-5404	5.35887	low
MB-3365	5.35941	low
MB-0138	5.3596	low
MB-4871	5.3597	low
MB-7109	5.36036	low
MB-7049	5.36074	low
MB-7032	5.36095	low
MB-0431	5.36113	low
MB-3871	5.36123	low
MB-4665	5.36129	low
MB-0623	5.36131	low
MB-7159	5.36132	low
MB-6079	5.36208	low
MB-0480	5.36263	low
MB-0341	5.36284	low
MB-7260	5.36294	low
MB-7138	5.36328	low
MB-0028	5.36372	low
MB-7058	5.36422	low
MB-3275	5.36426	low
MB-0459	5.3645	low
MB-4934	5.36485	low
MB-7293	5.36505	low
MB-0884	5.36521	low
MB-5360	5.36548	low
MB-4929	5.36559	low
MB-5403	5.36585	low
MB-0122	5.36606	low
MB-7153	5.36683	low
MB-0621	5.3669	low
MB-0114	5.36708	low
MB-3060	5.36723	low
MB-0143	5.36742	low
MB-0232	5.36754	low
MB-0463	5.36771	low
MB-3092	5.36771	low
MB-0601	5.36775	low
MB-3450	5.36815	low
MB-5583	5.36832	low
MB-0513	5.36853	low
MB-5150	5.36856	low
MB-6006	5.36866	low
MB-7280	5.36885	low
MB-5505	5.36896	low
MB-4802	5.36956	low
MB-5027	5.36979	low
MB-4996	5.36991	low
MB-4849	5.37135	low
MB-4091	5.37138	low
MB-7205	5.37169	low
MB-4627	5.37187	low
MB-6346	5.37202	low
MB-5442	5.37204	low
MB-4790	5.37323	low
MB-7172	5.37367	low
MB-3850	5.37391	low
MB-2721	5.37424	low
MB-0236	5.37432	low
MB-5468	5.37456	low
MB-6075	5.37533	low
MB-0639	5.3754	low
MB-0553	5.37551	low
MB-7034	5.37581	low
MB-0472	5.37593	low
MB-4827	5.37619	low
MB-4888	5.37636	low
MB-0314	5.37646	low
MB-4343	5.37654	low
MB-6190	5.37668	low
MB-5300	5.37697	low
MB-7194	5.3771	low
MB-0664	5.3771	low
MB-2645	5.37756	low
MB-4682	5.37774	low
MB-6069	5.37787	low
MB-7287	5.37792	low
MB-0412	5.37803	low
MB-5098	5.37873	low
MB-3371	5.37885	low
MB-0501	5.37906	low
MB-5215	5.37943	low
MB-5434	5.37944	low
MB-4730	5.37966	low
MB-0218	5.38004	low
MB-3379	5.38049	low
MB-0449	5.3807	low
MB-4282	5.38072	low
MB-4353	5.38097	low
MB-5341	5.38184	low
MB-5093	5.38192	low
MB-0194	5.38208	low
MB-4912	5.38234	low
MB-5543	5.38248	low
MB-2952	5.3826	low
MB-0147	5.38305	low
MB-3088	5.38307	low
MB-4591	5.38319	low
MB-3105	5.38336	low
MB-4719	5.38357	low
MB-6283	5.38382	low
MB-5647	5.38387	low
MB-4644	5.38397	low
MB-4771	5.38397	low
MB-7288	5.3841	low
MB-7102	5.38419	low
MB-0882	5.38422	low
MB-7075	5.38434	low
MB-0418	5.38441	low
MB-5233	5.3845	low
MB-6163	5.38462	low
MB-7225	5.38474	low
MB-4672	5.3848	low
MB-7171	5.38503	low
MB-2944	5.38532	low
MB-7015	5.38537	low
MB-7040	5.38545	low
MB-5575	5.38556	low
MB-5475	5.38588	low
MB-6122	5.38644	low
MB-0576	5.3865	low
MB-7238	5.38709	low
MB-3079	5.38716	low
MB-6008	5.38727	low
MB-5547	5.38744	low
MB-3614	5.3875	low
MB-6214	5.38762	low
MB-4738	5.38782	low
MB-0107	5.38799	low
MB-4010	5.38807	low
MB-4806	5.38827	low
MB-4851	5.38836	low
MB-5236	5.3884	low
MB-4691	5.38852	low
MB-0005	5.38856	low
MB-7283	5.38885	low
MB-5477	5.38893	low
MB-7135	5.38948	low
MB-0056	5.39006	low
MB-6263	5.39041	low
MB-4685	5.39051	low
MB-5305	5.3906	low
MB-5160	5.3906	low
MB-7014	5.39065	low
MB-0606	5.39097	low
MB-0628	5.39108	low
MB-2771	5.39109	low
MB-4794	5.39111	low
MB-0239	5.39131	low
MB-0270	5.39133	low
MB-4274	5.39167	low
MB-5208	5.39168	low
MB-0123	5.3917	low
MB-5490	5.39179	low
MB-5292	5.39194	low
MB-4634	5.39196	low
MB-7295	5.3921	low
MB-4017	5.39215	low
MB-0131	5.39221	low
MB-4962	5.39228	low
MB-0535	5.3923	low
MB-7020	5.39231	low
MB-2786	5.39255	low
MB-0201	5.39288	low
MB-0490	5.39294	low
MB-5053	5.39301	low
MB-5135	5.39319	low
MB-4633	5.39335	low
MB-4557	5.39344	low
MB-4663	5.39349	low
MB-0597	5.39355	low
MB-5638	5.39367	low
MB-0312	5.39383	low
MB-5620	5.39422	low
MB-4426	5.39428	low
MB-4873	5.39446	low
MB-0272	5.39463	low
MB-5044	5.39466	low
MB-5571	5.39472	low
MB-0000	5.39502	low
MB-4140	5.39521	low
MB-0353	5.39532	low
MB-4442	5.39547	low
MB-6281	5.39553	low
MB-5481	5.39563	low
MB-0577	5.39566	low
MB-4281	5.39574	low
MB-4894	5.39599	low
MB-0199	5.39605	low
MB-5011	5.39623	low
MB-2901	5.39627	low
MB-4011	5.39652	low
MB-0654	5.39658	low
MB-5518	5.39678	low
MB-6065	5.39696	low
MB-5281	5.39704	low
MB-7107	5.39707	low
MB-5613	5.39714	low
MB-5061	5.39755	low
MB-5347	5.3977	low
MB-5185	5.39787	low
MB-0163	5.39818	low
MB-0532	5.39825	low
MB-0421	5.39887	low
MB-4981	5.39898	low
MB-7241	5.39911	low
MB-0202	5.39918	low
MB-7000	5.39935	low
MB-6107	5.3999	low
MB-0266	5.39999	low
MB-5395	5.40017	low
MB-5519	5.40024	low
MB-4878	5.40031	low
MB-0242	5.40054	low
MB-4666	5.40054	low
MB-0345	5.40069	low
MB-0417	5.40073	low
MB-5068	5.40077	low
MB-4950	5.40092	low
MB-3050	5.40108	low
MB-5459	5.40117	low
MB-4818	5.40124	low
MB-0468	5.40167	low
MB-5484	5.40173	low
MB-5493	5.40233	low
MB-4395	5.40235	low
MB-2735	5.40236	low
MB-6288	5.40265	low
MB-4860	5.40278	low
MB-0630	5.40287	low
MB-7005	5.40306	low
MB-5033	5.40309	low
MB-4339	5.40325	low
MB-2835	5.40325	low
MB-0636	5.40347	low
MB-7141	5.40348	low
MB-7231	5.40363	low
MB-7132	5.40365	low
MB-7292	5.40369	low
MB-5048	5.40382	low
MB-2797	5.40392	low
MB-4529	5.40409	low
MB-6039	5.40415	low
MB-0290	5.40417	low
MB-0544	5.40422	low
MB-4654	5.40434	low
MB-6051	5.40447	low
MB-0371	5.40452	low
MB-0506	5.40453	low
MB-5290	5.40461	low
MB-0458	5.40468	low
MB-4622	5.40471	low
MB-0507	5.40484	low
MB-5330	5.40485	low
MB-2853	5.40504	low
MB-4692	5.40507	low
MB-0253	5.40521	low
MB-6154	5.40523	low
MB-3165	5.40552	low
MB-5239	5.40569	low
MB-5197	5.40608	low
MB-2848	5.40623	low
MB-4697	5.40628	low
MB-7263	5.40656	low
MB-7294	5.40656	low
MB-4978	5.40662	low
MB-2923	5.40683	low
MB-0589	5.40692	low
MB-4820	5.40692	low
MB-6016	5.40703	low
MB-5502	5.4071	low
MB-0877	5.40748	low
MB-6337	5.40754	low
MB-7019	5.40771	low
MB-5382	5.40785	low
MB-0035	5.40806	low
MB-3298	5.40835	low
MB-4418	5.40846	low
MB-7090	5.40867	low
MB-6273	5.40877	low
MB-7084	5.40893	low
MB-4119	5.40895	low
MB-5213	5.40904	low
MB-5629	5.40923	low
MB-5656	5.40926	low
MB-5261	5.40942	low
MB-4800	5.40963	low
MB-2916	5.40983	low
MB-5066	5.40997	low
MB-4744	5.41013	low
MB-5291	5.41018	low
MB-5020	5.41023	low
MB-6217	5.41024	low
MB-4785	5.41028	low
MB-5464	5.41028	low
MB-5567	5.41049	low
MB-4222	5.41056	low
MB-0228	5.41064	low
MB-6189	5.4107	low
MB-4695	5.41072	low
MB-6344	5.41076	low
MB-7065	5.41079	low
MB-6287	5.41085	low
MB-5435	5.41091	low
MB-0350	5.41096	low
MB-5591	5.41099	low
MB-7296	5.41103	low
MB-7023	5.41108	low
MB-4977	5.41164	low
MB-5402	5.41179	low
MB-5043	5.41181	low
MB-0527	5.41189	low
MB-5589	5.41202	low
MB-6254	5.41215	low
MB-5164	5.41247	low
MB-3046	5.41271	low
MB-0273	5.41273	low
MB-0036	5.41274	low
MB-0663	5.41283	low
MB-0275	5.41298	low
MB-6098	5.41308	low
MB-5530	5.41315	low
MB-4965	5.41328	low
MB-5531	5.41338	low
MB-2840	5.41352	low
MB-5390	5.41361	low
MB-0180	5.41361	low
MB-0574	5.41365	low
MB-5084	5.41367	low
MB-4762	5.41372	low
MB-4722	5.41373	low
MB-5050	5.41396	low
MB-0230	5.41397	low
MB-0362	5.41398	low
MB-4702	5.4142	low
MB-2964	5.41427	low
MB-2931	5.41444	low
MB-5605	5.41462	low
MB-4331	5.41473	low
MB-5510	5.41483	low
MB-0631	5.41486	low
MB-4234	5.41495	low
MB-7070	5.41519	low
MB-2801	5.41521	low
MB-7286	5.41525	low
MB-2847	5.41529	low
MB-4729	5.41531	low
MB-0111	5.41532	low
MB-4046	5.41542	low
MB-4752	5.41555	low
MB-0426	5.41557	low
MB-5486	5.41575	low
MB-3436	5.41587	low
MB-5444	5.41622	low
MB-4796	5.41638	low
MB-2711	5.41638	low
MB-4707	5.41648	low
MB-0554	5.41653	low
MB-5218	5.41654	low
MB-5654	5.41667	low
MB-4970	5.41668	low
MB-6238	5.41685	low
MB-0176	5.41697	low
MB-6181	5.41709	low
MB-7219	5.41711	low
MB-6063	5.41711	low
MB-4318	5.41729	low
MB-5189	5.41732	low
MB-5511	5.41738	low
MB-3466	5.41742	low
MB-3437	5.41747	low
MB-0488	5.41815	low
MB-3502	5.41826	low
MB-7042	5.4183	low
MB-0325	5.41835	low
MB-0660	5.41843	low
MB-3167	5.41849	low
MB-0424	5.41858	low
MB-6023	5.41873	low
MB-5120	5.4189	low
MB-6029	5.41897	low
MB-5411	5.41905	low
MB-4805	5.41915	low
MB-0517	5.4192	low
MB-7050	5.41928	low
MB-0227	5.41934	low
MB-6306	5.41945	low
MB-7143	5.41949	low
MB-5191	5.41954	low
MB-0516	5.41964	low
MB-3035	5.41965	low
MB-7072	5.4197	low
MB-0895	5.41992	low
MB-0389	5.42001	low
MB-5267	5.42002	low
MB-4024	5.42007	low
MB-0177	5.4202	low
MB-0360	5.4203	low
MB-0175	5.42079	low
MB-4956	5.42081	low
MB-0146	5.42082	low
MB-4015	5.42084	low
MB-6271	5.42089	low
MB-7097	5.4209	low
MB-5273	5.42098	low
MB-3403	5.42101	low
MB-5452	5.42102	low
MB-5497	5.42102	low
MB-6149	5.42108	low
MB-0591	5.42112	low
MB-5346	5.42113	low
MB-5144	5.42145	low
MB-2712	5.42148	low
MB-0064	5.4215	low
MB-0214	5.42158	low
MB-5212	5.42173	low
MB-0481	5.42174	low
MB-7297	5.42175	low
MB-7007	5.42198	low
MB-0522	5.422	low
MB-6328	5.42201	low
MB-4607	5.42211	low
MB-2763	5.42222	low
MB-6092	5.42223	low
MB-0584	5.42259	low
MB-3350	5.42273	low
MB-4283	5.42281	low
MB-0545	5.42286	low
MB-4814	5.42289	low
MB-4798	5.4231	low
MB-5280	5.4231	low
MB-0309	5.42319	low
MB-0445	5.42329	low
MB-0039	5.42337	low
MB-7187	5.42356	low
MB-4289	5.42363	low
MB-0311	5.42386	low
MB-7277	5.424	low
MB-7284	5.42405	low
MB-0248	5.42406	low
MB-0525	5.42414	low
MB-5117	5.42423	low
MB-5092	5.42446	low
MB-2778	5.42457	low
MB-5293	5.4248	low
MB-0083	5.42481	low
MB-4701	5.42484	low
MB-0500	5.42498	low
MB-5485	5.42507	low
MB-5134	5.42512	low
MB-3341	5.42514	low
MB-2753	5.42519	low
MB-2747	5.42523	low
MB-5260	5.42559	low
MB-6101	5.42605	low
MB-0010	5.42608	low
MB-4855	5.42643	low
MB-0579	5.42651	low
MB-5655	5.42659	low
MB-5386	5.4268	low
MB-0126	5.42687	low
MB-5526	5.42696	low
MB-0195	5.42702	low
MB-5471	5.42717	low
MB-2854	5.4272	low
MB-3295	5.42722	low
MB-6124	5.42729	low
MB-5102	5.42741	low
MB-5277	5.42752	low
MB-7147	5.42759	low
MB-3470	5.42766	low
MB-0097	5.42769	low
MB-7249	5.4278	low
MB-3545	5.42786	low
MB-4626	5.42795	low
MB-2632	5.42798	low
MB-6257	5.42805	low
MB-5116	5.42807	low
MB-0454	5.4281	low
MB-7022	5.42818	low
MB-4698	5.42819	low
MB-6253	5.42823	low
MB-3252	5.4283	low
MB-3412	5.4283	low
MB-0315	5.42842	low
MB-4709	5.42845	low
MB-0343	5.42862	low
MB-2767	5.42866	low
MB-0609	5.4287	low
MB-6246	5.4287	low
MB-7011	5.42872	low
MB-6256	5.429	low
MB-4322	5.42901	low
MB-5429	5.42911	low
MB-4000	5.42933	low
MB-6012	5.42935	low
MB-3121	5.42943	low
MB-3865	5.42949	low
MB-0401	5.4297	low
MB-6207	5.42972	low
MB-0224	5.42974	low
MB-5328	5.42998	low
MB-2614	5.4301	low
MB-4900	5.43015	low
MB-3328	5.43017	low
MB-0256	5.43025	low
MB-0134	5.43034	low
MB-7137	5.43081	low
MB-6024	5.43082	low
MB-5378	5.43089	low
MB-4669	5.43091	low
MB-3824	5.43093	low
MB-7275	5.43093	low
MB-7127	5.43107	low
MB-7236	5.43111	low
MB-0624	5.43128	low
MB-4717	5.43138	low
MB-7053	5.43139	low
MB-5335	5.43156	low
MB-5206	5.43158	low
MB-7157	5.43169	low
MB-0897	5.43171	low
MB-0181	5.43176	low
MB-0247	5.43183	low
MB-5167	5.43188	low
MB-6183	5.43215	low
MB-0008	5.43215	low
MB-4148	5.43217	low
MB-0243	5.43218	low
MB-2725	5.43226	low
MB-6022	5.43227	low
MB-6164	5.43234	low
MB-0529	5.43235	low
MB-0054	5.4324	low
MB-0482	5.43245	low
MB-7001	5.4328	low
MB-4838	5.43288	low
MB-4938	5.43297	low
MB-0511	5.43298	low
MB-5327	5.43306	low
MB-7031	5.43314	low
MB-0318	5.43315	low
MB-3266	5.43333	low
MB-3600	5.43338	low
MB-4710	5.43342	low
MB-5339	5.43362	low
MB-4421	5.43368	low
MB-0526	5.43369	low
MB-7056	5.43392	low
MB-2954	5.43428	low
MB-5495	5.43436	low
MB-4341	5.43442	low
MB-4708	5.43456	low
MB-6231	5.43461	low
MB-2626	5.43478	low
MB-7268	5.43487	low
MB-4598	5.43493	low
MB-7226	5.43499	low
MB-7218	5.43503	low
MB-6021	5.4352	low
MB-4746	5.43541	low
MB-5015	5.43563	low
MB-4853	5.43584	low
MB-5176	5.43586	low
MB-4292	5.43601	low
MB-5266	5.43623	low
MB-7234	5.43626	low
MB-5060	5.43637	low
MB-5196	5.43658	low
MB-5070	5.43659	low
MB-0198	5.43659	low
MB-0904	5.43675	low
MB-5418	5.43677	low
MB-5421	5.43694	low
MB-7176	5.43698	low
MB-5270	5.43704	low
MB-3781	5.43705	low
MB-7212	5.4371	low
MB-2618	5.43713	low
MB-4329	5.43714	low
MB-0872	5.43715	low
MB-0465	5.4372	low
MB-4306	5.43732	low
MB-0002	5.43739	low
MB-4484	5.43759	low
MB-0440	5.4376	low
MB-7093	5.43761	low
MB-6133	5.43761	low
MB-5451	5.43762	low
MB-4994	5.43763	low
MB-5473	5.43763	low
MB-5145	5.43764	low
MB-4674	5.43765	low
MB-7140	5.43765	low
MB-7055	5.43771	low
MB-5450	5.43799	low
MB-4883	5.438	low
MB-5113	5.43818	low
MB-0006	5.43819	low
MB-0436	5.43823	low
MB-0386	5.43832	low
MB-6194	5.4384	low
MB-5121	5.43855	low
MB-7124	5.43857	low
MB-6150	5.43863	low
MB-3840	5.43889	low
MB-0538	5.43913	low
MB-5590	5.43941	low
MB-4723	5.43967	low
MB-4869	5.43968	low
MB-5124	5.43972	low
MB-0569	5.43987	low
MB-3064	5.44012	low
MB-7038	5.4402	low
MB-2642	5.44054	low
MB-4749	5.44075	low
MB-6319	5.44077	low
MB-5101	5.4408	low
MB-3360	5.44086	low
MB-5410	5.4409	low
MB-0193	5.4409	low
MB-4867	5.44107	low
MB-4212	5.44118	low
MB-5642	5.44124	low
MB-0495	5.44133	low
MB-5264	5.44134	low
MB-2846	5.44155	low
MB-5636	5.44163	low
MB-3497	5.44168	low
MB-5377	5.44173	low
MB-4651	5.44174	low
MB-0106	5.44179	low
MB-5072	5.44184	low
MB-3104	5.44184	low
MB-0178	5.44186	low
MB-0324	5.44198	low
MB-0320	5.44219	low
MB-6327	5.44233	low
MB-3383	5.44233	low
MB-4966	5.44254	low
MB-3103	5.44267	low
MB-7091	5.44277	low
MB-0165	5.44284	low
MB-5329	5.44289	low
MB-7198	5.44297	low
MB-2793	5.44305	low
MB-0225	5.44316	low
MB-7145	5.44319	low
MB-7085	5.44322	low
MB-5332	5.44349	low
MB-3978	5.44358	low
MB-0149	5.44365	low
MB-5472	5.44377	low
MB-5258	5.44384	low
MB-4593	5.44411	low
MB-3005	5.44422	low
MB-6200	5.44425	low
MB-7095	5.44426	low
MB-7010	5.44429	low
MB-5226	5.4443	low
MB-2815	5.44438	low
MB-0599	5.44445	low
MB-5110	5.44446	low
MB-3748	5.44458	low
MB-6314	5.4449	low
MB-5465	5.44492	low
MB-7028	5.44493	low
MB-0406	5.44531	low
MB-0598	5.44532	low
MB-6097	5.44533	low
MB-6018	5.44534	low
MB-2669	5.44542	low
MB-2792	5.44558	low
MB-4858	5.44566	low
MB-6145	5.44577	low
MB-5414	5.4459	low
MB-2774	5.44594	low
MB-5227	5.446	low
MB-5483	5.4461	low
MB-3382	5.44621	low
MB-0504	5.44622	low
MB-2781	5.44622	low
MB-7152	5.44627	low
MB-4276	5.44676	low
MB-0453	5.44679	low
MB-7229	5.4469	low
MB-7006	5.447	low
MB-5474	5.4471	low
MB-4328	5.44712	low
MB-0261	5.44723	low
MB-7115	5.44732	low
MB-0497	5.44736	low
MB-4171	5.44739	low
MB-7182	5.4474	low
MB-4601	5.44747	low
MB-5322	5.44757	low
MB-4270	5.44773	low
MB-3222	5.44775	low
MB-4843	5.44782	low
MB-2963	5.44784	low
MB-5482	5.44785	low
MB-3002	5.44788	low
MB-5373	5.44795	low
MB-3123	5.448	low
MB-7149	5.44808	low
MB-4739	5.44811	low
MB-7258	5.44838	low
MB-4648	5.44844	low
MB-3271	5.44845	low
MB-0121	5.44854	low
MB-7227	5.44855	low
MB-5541	5.44863	low
MB-6226	5.44864	low
MB-0536	5.4488	low
MB-7285	5.44895	low
MB-4324	5.44901	low
MB-6201	5.44935	low
MB-4548	5.4494	low
MB-6071	5.44953	low
MB-0046	5.44957	low
MB-0375	5.44957	low
MB-2960	5.4496	low
MB-7164	5.44962	low
MB-6212	5.44996	low
MB-0346	5.44996	low
MB-7100	5.45007	low
MB-0209	5.45012	low
MB-5126	5.45053	low
MB-0142	5.45058	low
MB-4714	5.45063	low
MB-5632	5.45063	low
MB-4986	5.45065	low
MB-2613	5.45105	low
MB-5338	5.45113	low
MB-2772	5.45118	low
MB-5491	5.45122	low
MB-7195	5.45139	low
MB-4300	5.45145	low
MB-7066	5.45145	low
MB-4643	5.45148	low
MB-5200	5.45148	low
MB-4801	5.4515	low
MB-2629	5.45162	low
MB-5152	5.45168	low
MB-2977	5.45173	low
MB-0394	5.45189	low
MB-5127	5.452	low
MB-4928	5.45201	low
MB-7200	5.45203	low
MB-0471	5.45218	low
MB-3526	5.45225	low
MB-5317	5.45229	low
MB-3506	5.4523	low
MB-0869	5.45241	low
MB-5412	5.45263	low
MB-4743	5.45279	low
MB-3211	5.45306	low
MB-6083	5.45312	low
MB-4712	5.45318	low
MB-0571	5.45321	low
MB-5224	5.45329	low
MB-5614	5.45335	low
MB-4235	5.45357	low
MB-0487	5.45369	low
MB-7167	5.45373	low
MB-4745	5.4538	low
MB-5014	5.45382	low
MB-0358	5.45386	low
MB-5018	5.45392	low
MB-0116	5.45414	low
MB-5604	5.45423	low
MB-4769	5.45431	low
MB-2814	5.45435	low
MB-4653	5.45442	low
MB-7276	5.45477	low
MB-7199	5.45495	low
MB-6317	5.45496	low
MB-5350	5.45511	low
MB-7273	5.45516	low
MB-0268	5.45528	low
MB-3026	5.45536	low
MB-4866	5.45542	low
MB-5366	5.45552	low
MB-5122	5.45575	low
MB-0899	5.45597	low
MB-5646	5.45608	low
MB-0420	5.45612	low
MB-5278	5.45618	low
MB-3037	5.45621	low
MB-0568	5.45628	low
MB-3016	5.45633	low
MB-4881	5.45661	low
MB-7059	5.45669	low
MB-0328	5.45669	low
MB-2845	5.45684	low
MB-2939	5.45686	low
MB-4760	5.45689	low
MB-4602	5.45693	low
MB-0322	5.45715	low
MB-4882	5.45718	low
MB-5446	5.45718	low
MB-4303	5.45719	low
MB-4930	5.45726	low
MB-0444	5.45727	low
MB-2994	5.45761	low
MB-3013	5.45774	low
MB-7112	5.45792	low
MB-4886	5.45798	low
MB-2796	5.45801	low
MB-6141	5.45804	low
MB-6237	5.45814	low
MB-0503	5.4584	low
MB-0891	5.45868	low
MB-2610	5.45893	low
MB-0470	5.45894	low
MB-0151	5.45899	low
MB-2760	5.45932	low
MB-6100	5.45937	low
MB-0378	5.4594	low
MB-5458	5.45949	low
MB-6224	5.45949	low
MB-3083	5.4595	low
MB-5635	5.45953	low
MB-4828	5.45969	low
MB-4941	5.45972	low
MB-0234	5.45976	low
MB-5062	5.45978	low
MB-5295	5.45982	low
MB-6125	5.45991	low
MB-5058	5.46005	low
MB-5231	5.46028	low
MB-0308	5.4604	low
MB-2947	5.46053	low
MB-4908	5.46059	low
MB-7057	5.46065	low
MB-3838	5.46068	low
MB-5306	5.46135	low
MB-3049	5.46136	low
MB-4640	5.46137	low
MB-0368	5.46141	low
MB-2770	5.46156	low
MB-5422	5.46174	low
MB-0062	5.46198	low
MB-7080	5.46227	low
MB-5240	5.46236	low
MB-0467	5.46239	low
MB-5275	5.46281	low
MB-6068	5.46284	low
MB-7074	5.46306	low
MB-6359	5.46324	low
MB-7162	5.46338	low
MB-6082	5.4637	low
MB-0491	5.46373	low
MB-4793	5.46373	low
MB-0373	5.46378	low
MB-6138	5.46387	low
MB-4731	5.46444	low
MB-7123	5.46464	low
MB-0191	5.46471	low
MB-0313	5.46479	low
MB-6195	5.46484	low
MB-2769	5.46491	low
MB-4976	5.46516	low
MB-3492	5.46521	low
MB-5299	5.46528	low
MB-4969	5.46536	low
MB-7266	5.46542	low
MB-7039	5.46549	low
MB-0167	5.46553	low
MB-2863	5.46553	low
MB-0586	5.46567	low
MB-0258	5.46569	low
MB-0205	5.46575	low
MB-2820	5.46575	low
MB-3063	5.4658	low
MB-0626	5.46584	low
MB-6135	5.46596	low
MB-5368	5.46602	low
MB-5626	5.4661	low
MB-3439	5.46613	low
MB-5492	5.46616	low
MB-0650	5.46616	low
MB-6113	5.46617	low
MB-3351	5.46627	low
MB-5551	5.46635	low
MB-7096	5.46663	low
MB-2932	5.46666	low
MB-7029	5.46698	low
MB-3866	5.46701	low
MB-0582	5.46731	low
MB-3582	5.46735	low
MB-7217	5.46736	low
MB-6131	5.46764	low
MB-5107	5.46767	low
MB-7233	5.46774	low
MB-4992	5.46774	low
MB-6204	5.46783	low
MB-3389	5.46821	low
MB-5407	5.46824	low
MB-7045	5.46824	low
MB-0657	5.46842	low
MB-5232	5.46854	low
MB-4213	5.46854	low
MB-6017	5.46858	low
MB-2827	5.46861	low
MB-0398	5.4689	low
MB-0596	5.46898	low
MB-0399	5.46922	low
MB-4120	5.46943	low
MB-0514	5.46946	low
MB-5079	5.46971	low
MB-7086	5.46971	low
MB-3110	5.46996	low
MB-4264	5.47022	low
MB-7256	5.47023	low
MB-4351	5.47024	low
MB-5334	5.47027	low
MB-0189	5.47037	low
MB-6118	5.47044	low
MB-3488	5.47045	low
MB-0411	5.47054	low
MB-2919	5.47057	low
MB-7078	5.47081	low
MB-7061	5.47095	low
MB-6312	5.47101	low
MB-3500	5.4711	low
MB-7243	5.47112	low
MB-4967	5.47135	low
MB-4661	5.47165	low
MB-0492	5.47175	low
MB-5148	5.47226	low
MB-5243	5.4724	low
MB-5326	5.47267	low
MB-5118	5.4727	low
MB-5045	5.47272	low
MB-5183	5.47282	low
MB-0437	5.47288	low
MB-5172	5.47296	low
MB-5123	5.47297	low
MB-5268	5.47304	low
MB-5652	5.47311	low
MB-2536	5.47321	low
MB-0305	5.47322	low
MB-7041	5.47323	low
MB-4959	5.4733	low
MB-6001	5.47332	low
MB-0204	5.47371	low
MB-5228	5.47381	low
MB-2927	5.47388	low
MB-5147	5.47414	low
MB-0384	5.47419	low
MB-5253	5.47426	low
MB-5640	5.47432	low
MB-5182	5.47452	low
MB-0356	5.4746	low
MB-2765	5.47464	low
MB-5370	5.47475	low
MB-4961	5.47476	low
MB-3301	5.47488	low
MB-0321	5.47496	low
MB-5040	5.47505	low
MB-7073	5.47524	low
MB-3254	5.47541	low
MB-0427	5.47565	low
MB-2745	5.47571	low
MB-4618	5.47577	low
MB-5628	5.47584	low
MB-5294	5.47593	low
MB-6050	5.47612	low
MB-5345	5.47618	low
MB-5251	5.47619	low
MB-2984	5.47629	low
MB-5188	5.47635	low
MB-0348	5.47665	low
MB-2929	5.47673	low
MB-5057	5.47722	low
MB-5119	5.47723	low
MB-4767	5.47741	low
MB-5393	5.4775	low
MB-4630	5.47751	low
MB-5653	5.47751	low
MB-7008	5.47766	low
MB-3025	5.47777	low
MB-4825	5.47792	low
MB-4696	5.47796	low
MB-4350	5.47796	low
MB-0285	5.47835	low
MB-0135	5.47843	low
MB-0339	5.47855	low
MB-0593	5.47874	low
MB-6318	5.47878	low
MB-4715	5.4789	low
MB-5601	5.47895	low
MB-2996	5.47913	low
MB-4233	5.47936	low
MB-3707	5.47956	low
MB-4333	5.47963	low
MB-6114	5.47972	low
MB-0173	5.47973	low
MB-0249	5.47985	low
MB-5115	5.48012	low
MB-6211	5.48031	low
MB-5284	5.48041	low
MB-0280	5.48042	low
MB-5623	5.48054	low
MB-7013	5.48076	low
MB-5361	5.48083	low
MB-3300	5.48105	low
MB-7161	5.48124	low
MB-5157	5.48127	low
MB-0464	5.48129	low
MB-0133	5.48132	low
MB-5624	5.4814	low
MB-3754	5.48145	low
MB-0600	5.4815	low
MB-7196	5.48158	low
MB-6192	5.48161	low
MB-3361	5.48175	low
MB-0392	5.48196	low
MB-5358	5.48246	low
MB-2616	5.48247	low
MB-2791	5.48264	low
MB-5559	5.48279	low
MB-5279	5.48306	low
MB-6030	5.48319	low
MB-7113	5.48335	low
MB-6168	5.48338	low
MB-0617	5.48338	low
MB-5059	5.4834	low
MB-0340	5.4836	low
MB-0152	5.48377	low
MB-3363	5.48393	low
MB-0638	5.48413	low
MB-7189	5.48417	low
MB-7215	5.4842	low
MB-0361	5.48442	low
MB-5179	5.48458	low
MB-5318	5.4846	low
MB-6245	5.48467	low
MB-2708	5.4847	low
MB-7062	5.48474	low
MB-7026	5.48478	low
MB-0521	5.48484	low
MB-5425	5.48494	low
MB-5105	5.48497	low
MB-0066	5.48506	low
MB-7077	5.48515	low
MB-5287	5.48517	low
MB-4839	5.48524	low
MB-5498	5.48536	low
MB-4310	5.48548	low
MB-0655	5.4855	low
MB-4797	5.48555	low
MB-5381	5.4856	low
MB-5081	5.48562	low
MB-2564	5.4857	low
MB-5553	5.48578	low
MB-7168	5.48595	low
MB-4704	5.4861	low
MB-4741	5.48614	low
MB-2803	5.48627	low
MB-0200	5.48637	low
MB-7101	5.48654	low
MB-4012	5.48659	low
MB-0226	5.4867	low
MB-4945	5.48679	low
MB-4779	5.4873	low
MB-4737	5.48739	low
MB-0377	5.48742	low
MB-2758	5.48749	low
MB-0512	5.48759	low
MB-7250	5.48799	low
MB-2749	5.48802	low
MB-3462	5.4882	low
MB-0129	5.4882	low
MB-5383	5.48825	low
MB-4792	5.4885	low
MB-6363	5.48857	low
MB-7232	5.48862	low
MB-7036	5.48883	low
MB-4623	5.48885	low
MB-4880	5.48891	low
MB-0439	5.48896	low
MB-0319	5.48908	low
MB-0370	5.48911	low
MB-0451	5.48927	low
MB-5617	5.48947	low
MB-3510	5.48948	low
MB-4018	5.48966	low
MB-5397	5.48974	low
MB-3490	5.48979	low
MB-0652	5.48984	low
MB-5001	5.49001	low
MB-0550	5.4902	low
MB-5162	5.49025	low
MB-7163	5.49026	low
MB-4784	5.49029	low
MB-0385	5.49049	low
MB-4987	5.49052	low
MB-6026	5.49065	low
MB-0395	5.49069	low
MB-6329	5.49094	low
MB-3402	5.49097	low
MB-7116	5.49116	low
MB-5597	5.49166	low
MB-7119	5.49194	low
MB-4836	5.49222	low
MB-0144	5.4923	low
MB-0050	5.49232	low
MB-0291	5.49235	low
MB-0380	5.49241	low
MB-0282	5.49251	low
MB-5399	5.49275	low
MB-6178	5.49297	low
MB-5155	5.49354	low
MB-7170	5.49365	low
MB-0203	5.4939	low
MB-6185	5.49397	low
MB-3272	5.49419	low
MB-4230	5.49432	low
MB-4660	5.49496	low
MB-3329	5.49497	low
MB-7046	5.49503	low
MB-5256	5.49531	low
MB-6143	5.49545	low
MB-5019	5.4955	low
MB-5529	5.49574	low
MB-4764	5.49576	low
MB-4381	5.49584	low
MB-4407	5.49605	low
MB-5540	5.49618	low
MB-0053	5.49656	low
MB-7186	5.49694	low
MB-5064	5.49696	low
MB-3430	5.49707	low
MB-5039	5.49749	low
MB-4694	5.49761	low
MB-6300	5.49764	low
MB-3021	5.49769	low
MB-2966	5.49782	low
MB-3032	5.49847	low
MB-2819	5.4985	low
MB-0469	5.49853	low
MB-0419	5.49855	low
MB-7160	5.49856	low
MB-4313	5.49857	low
MB-0304	5.49861	low
MB-3058	5.49876	low
MB-5186	5.49893	low
MB-5311	5.49909	low
MB-0294	5.49914	low
MB-5054	5.49918	low
MB-6272	5.49918	low
MB-3235	5.49918	low
MB-7281	5.49923	low
MB-5576	5.49926	low
MB-7002	5.49927	low
MB-0113	5.49929	low
MB-3702	5.49952	low
MB-4434	5.49971	low
MB-0901	5.50014	low
MB-0590	5.50018	low
MB-0109	5.50039	low
MB-0397	5.50046	low
MB-0145	5.50058	low
MB-0101	5.50095	low
MB-0127	5.50103	low
MB-0287	5.50107	low
MB-3153	5.50122	low
MB-7155	5.50128	low
MB-4374	5.50136	low
MB-6239	5.50171	low
MB-4829	5.50178	low
MB-6044	5.50216	low
MB-0342	5.50227	low
MB-0079	5.50232	low
MB-0640	5.50265	low
MB-0306	5.50286	low
MB-0531	5.5031	low
MB-6280	5.50322	low
MB-0263	5.50343	low
MB-5549	5.50354	low
MB-3253	5.50358	low
MB-4564	5.50372	low
MB-5579	5.5038	low
MB-6011	5.50414	low
MB-2896	5.50418	low
MB-5560	5.50444	low
MB-5499	5.50488	low
MB-0666	5.50488	low
MB-7289	5.50489	low
MB-7082	5.50497	low
MB-5184	5.50501	low
MB-6156	5.50505	low
MB-5428	5.50529	low
MB-2750	5.50532	low
MB-0434	5.50535	low
MB-7228	5.50568	low
MB-0102	5.50575	low
MB-5225	5.50579	low
MB-5396	5.50637	low
MB-4887	5.50656	low
MB-7063	5.50657	low
MB-2754	5.50669	low
MB-4993	5.50671	low
MB-0184	5.50679	low
MB-0404	5.50681	low
MB-0295	5.50685	low
MB-2617	5.50692	low
MB-0369	5.50692	low
MB-0585	5.50751	low
MB-0452	5.50779	low
MB-3452	5.50816	low
MB-0366	5.50821	low
MB-5388	5.50823	low
MB-6108	5.5085	low
MB-0264	5.50853	low
MB-0637	5.50888	low
MB-5035	5.50889	low
MB-0336	5.50908	low
MB-4822	5.50908	low
MB-4862	5.50909	low
MB-7060	5.50932	low
MB-0136	5.50939	low
MB-5195	5.50945	low
MB-0485	5.50957	low
MB-0235	5.51033	low
MB-4898	5.51044	low
MB-4757	5.51067	low
MB-5563	5.5107	low
MB-5235	5.51165	low
MB-4621	5.51174	low
MB-2851	5.51188	low
MB-3378	5.5121	low
MB-0364	5.51218	low
MB-3303	5.51227	low
MB-0400	5.51266	low
MB-5211	5.51267	low
MB-7150	5.51288	low
MB-6010	5.51293	low
MB-7230	5.51317	low
MB-0402	5.51365	low
MB-6308	5.51372	low
MB-5238	5.51387	low
MB-2844	5.51439	low
MB-5532	5.51446	low
MB-5622	5.5148	low
MB-0288	5.51497	low
MB-6014	5.51505	low
MB-0115	5.51528	low
MB-0534	5.5153	low
MB-2917	5.5158	low
MB-7114	5.51582	low
MB-0537	5.51588	low
MB-4750	5.51589	low
MB-0154	5.51614	low
MB-0100	5.51629	low
MB-0245	5.51631	low
MB-5417	5.51635	low
MB-0157	5.51644	low
MB-5298	5.5165	low
MB-5008	5.51678	low
MB-3530	5.51696	low
MB-0241	5.51716	low
MB-0508	5.51726	low
MB-2752	5.51736	low
MB-0278	5.51738	low
MB-4711	5.51742	low
MB-0119	5.51745	low
MB-5441	5.51819	low
MB-5230	5.51828	low
MB-0541	5.51854	low
MB-5599	5.51869	low
MB-2744	5.51874	low
MB-0162	5.51886	low
MB-4925	5.51906	low
MB-6059	5.5191	low
MB-3388	5.51938	low
MB-7003	5.51953	low
MB-4317	5.51959	low
MB-0302	5.51961	low
MB-5078	5.51972	low
MB-0124	5.5199	low
MB-3297	5.51998	low
MB-2969	5.52016	low
MB-0510	5.52038	low
MB-5651	5.52065	low
MB-7144	5.52065	low
MB-0130	5.52089	low
MB-6234	5.52102	low
MB-0155	5.52112	low
MB-0611	5.52119	low
MB-0474	5.52127	low
MB-4250	5.52141	low
MB-3556	5.52188	low
MB-4782	5.52214	low
MB-5520	5.52244	low
MB-3085	5.5226	low
MB-0259	5.52341	low
MB-0496	5.52347	low
MB-7106	5.52353	low
MB-2742	5.5237	low
MB-7035	5.52398	low
MB-5453	5.52416	low
MB-0382	5.52425	low
MB-5074	5.52445	low
MB-6053	5.52482	low
MB-6146	5.52485	low
MB-2895	5.52509	low
MB-6007	5.52541	low
MB-4834	5.52584	low
MB-2843	5.52589	low
MB-7048	5.52628	low
MB-0112	5.52643	low
MB-4778	5.52646	low
MB-0475	5.52687	low
MB-4705	5.52691	low
MB-0874	5.52711	low
MB-2849	5.52711	low
MB-0211	5.52742	low
MB-4686	5.52753	low
MB-5288	5.52795	low
MB-5457	5.52812	low
MB-7133	5.52823	low
MB-5447	5.52831	low
MB-4671	5.52848	low
MB-0653	5.52854	low
MB-6169	5.529	low
MB-5171	5.52916	low
MB-7088	5.52923	low
MB-0425	5.5293	low
MB-5331	5.52957	low
MB-4001	5.52978	low
MB-7270	5.53107	low
MB-0429	5.53109	low
MB-5138	5.53114	low
MB-6297	5.53126	low
MB-4675	5.5313	low
MB-5177	5.53133	low
MB-0455	5.53188	low
MB-2957	5.532	low
MB-0139	5.53242	low
MB-5351	5.53252	low
MB-5073	5.53322	low
MB-2643	5.53324	low
MB-4870	5.53325	low
MB-2624	5.53341	low
MB-0286	5.53371	low
MB-0649	5.53389	low
MB-6167	5.53405	low
MB-5166	5.53463	low
MB-5582	5.53484	low
MB-0244	5.53503	low
MB-7111	5.53539	low
MB-0494	5.53548	low
MB-6077	5.53548	low
MB-3797	5.5355	low
MB-0552	5.53553	low
MB-3355	5.53554	low
MB-5163	5.53583	low
MB-4003	5.53588	low
MB-7044	5.53649	low
MB-5554	5.53663	low
MB-3396	5.53677	low
MB-0170	5.53708	low
MB-6049	5.53735	low
MB-4154	5.5374	low
MB-6105	5.53741	low
MB-2858	5.53767	low
MB-7089	5.538	low
MB-6358	5.53851	low
MB-2953	5.53968	low
MB-3548	5.54002	low
MB-3711	5.54052	low
MB-3228	5.54107	low
MB-3476	5.54147	low
MB-2999	5.54149	low
MB-6147	5.54157	low
MB-0372	5.54165	low
MB-7279	5.542	low
MB-0594	5.54211	low
MB-0646	5.54235	low
MB-0231	5.54251	low
MB-4059	5.54264	low
MB-0354	5.54269	low
MB-4968	5.54287	low
MB-5558	5.54351	low
MB-3706	5.54394	low
MB-4408	5.54403	low
MB-4718	5.54427	low
MB-5454	5.54437	low
MB-0575	5.54453	low
MB-5199	5.54468	low
MB-0279	5.54474	low
MB-0171	5.54487	low
MB-2867	5.54553	low
MB-4846	5.54654	low
MB-4224	5.54658	low
MB-0656	5.54704	low
MB-4008	5.54723	low
MB-2513	5.54738	low
MB-4982	5.54738	low
MB-6047	5.54786	low
MB-6060	5.54799	low
MB-3381	5.54819	low
MB-0580	5.54819	low
MB-0233	5.5482	low
MB-3122	5.54863	low
MB-4417	5.54917	low
MB-0558	5.54972	low
MB-6048	5.55056	low
MB-0310	5.55129	low
MB-4879	5.55178	low
MB-5205	5.55196	low
MB-5534	5.5523	low
MB-5432	5.55268	low
MB-0483	5.55304	low
MB-0578	5.55316	low
MB-2779	5.55322	low
MB-5114	5.55332	low
MB-5470	5.55338	low
MB-7067	5.55338	low
MB-6152	5.55352	low
MB-4899	5.55365	low
MB-5204	5.55372	low
MB-0618	5.55385	low
MB-0524	5.55412	low
MB-0168	5.55419	low
MB-5580	5.55441	low
MB-4872	5.55484	low
MB-4937	5.55493	low
MB-5548	5.55502	low
MB-0128	5.5552	low
MB-5310	5.55589	low
MB-5463	5.55609	low
MB-5552	5.55618	low
MB-2850	5.55628	low
MB-4787	5.55672	low
MB-4266	5.55687	low
MB-5426	5.55723	low
MB-0528	5.55726	low
MB-3429	5.55743	low
MB-3171	5.55778	low
MB-5431	5.55794	low
MB-5223	5.55804	low
MB-0413	5.55832	low
MB-4732	5.55835	low
MB-0613	5.55844	low
MB-5214	5.55878	low
MB-2842	5.55883	low
MB-3344	5.55907	low
MB-5566	5.55937	low
MB-2933	5.55958	low
MB-0588	5.55987	low
MB-0614	5.56053	low
MB-6116	5.56077	low
MB-0379	5.56145	low
MB-6103	5.56154	low
MB-2951	5.56166	low
MB-4725	5.56223	low
MB-4763	5.5626	low
MB-7174	5.56265	low
MB-4342	5.56295	low
MB-6248	5.56312	low
MB-7087	5.56318	low
MB-2900	5.56391	low
MB-7267	5.564	low
MB-0505	5.56416	low
MB-4079	5.56435	low
MB-0215	5.56459	low
MB-5603	5.56591	low
MB-2728	5.56642	low
MB-0223	5.56692	low
MB-3606	5.56743	low
MB-4416	5.56747	low
MB-5364	5.56752	low
MB-5161	5.56864	low
MB-6157	5.56868	low
MB-3525	5.56888	low
MB-2821	5.56888	low
MB-0393	5.56973	low
MB-4809	5.56987	low
MB-7181	5.57044	low
MB-5221	5.57056	low
MB-2838	5.57091	low
MB-4236	5.57097	low
MB-2556	5.57105	low
MB-5455	5.57134	low
MB-0260	5.5716	low
MB-6182	5.57197	low
MB-4145	5.57289	low
MB-4688	5.57314	low
MB-3001	5.57334	low
MB-7262	5.57355	low
MB-7024	5.57381	low
MB-7017	5.57394	low
MB-0289	5.57428	low
MB-4896	5.57473	low
MB-5308	5.57489	low
MB-5584	5.57606	low
MB-6085	5.57672	low
MB-5296	5.57687	low
MB-6302	5.5779	low
MB-0641	5.57828	low
MB-5634	5.57891	low
MB-3277	5.57924	low
MB-0551	5.57978	low
MB-0269	5.58087	low
MB-3218	5.58158	low
MB-4033	5.58193	low
MB-3536	5.58199	low
MB-0615	5.58223	low
MB-7253	5.58229	low
MB-6019	5.58244	low
MB-3007	5.58287	low
MB-0619	5.58301	low
MB-5409	5.58339	low
MB-3479	5.58423	low
MB-0238	5.5844	low
MB-0620	5.58459	low
MB-7018	5.585	low
MB-6187	5.58512	low
MB-6052	5.58521	low
MB-0359	5.58547	low
MB-0442	5.58584	low
MB-7094	5.58664	low
MB-6036	5.58688	low
MB-6218	5.58691	low
MB-0509	5.58787	low
MB-5193	5.58817	low
MB-3435	5.58867	low
MB-7165	5.58868	low
MB-5097	5.58869	low
MB-2922	5.59019	low
MB-3033	5.59048	low
MB-2764	5.59061	low
MB-4254	5.59074	low
MB-6208	5.59117	low
MB-7069	5.59343	low
MB-3031	5.59427	low
MB-5533	5.59489	low
MB-5229	5.59548	low
MB-0117	5.5958	low
MB-0120	5.59609	low
MB-5315	5.59619	low
MB-4360	5.59622	low
MB-7244	5.59652	low
MB-6242	5.59655	low
MB-4368	5.59668	low
MB-3528	5.59722	low
MB-7043	5.59737	low
MB-2517	5.59771	low
MB-3028	5.59889	low
MB-4904	5.59937	low
MB-0428	5.60038	low
MB-3006	5.60039	low
MB-5633	5.6007	low
MB-5139	5.60124	low
MB-0519	5.60163	low
MB-0188	5.60221	low
MB-2904	5.60224	low
MB-0307	5.60249	high
MB-5190	5.60287	high
MB-7173	5.60321	high
MB-0197	5.6037	high
MB-0662	5.60451	high
MB-3014	5.60611	high
MB-5478	5.60654	high
MB-2834	5.60825	high
MB-0443	5.6114	high
MB-5392	5.61155	high
MB-0643	5.61212	high
MB-0573	5.61257	high
MB-4949	5.61289	high
MB-7054	5.61465	high
MB-0906	5.61505	high
MB-4933	5.61571	high
MB-3453	5.61583	high
MB-4687	5.61615	high
MB-3102	5.6166	high
MB-3057	5.61725	high
MB-2730	5.61757	high
MB-3752	5.61762	high
MB-4098	5.6179	high
MB-5645	5.61865	high
MB-4141	5.62141	high
MB-0303	5.62182	high
MB-0610	5.62188	high
MB-0502	5.62272	high
MB-2686	5.62285	high
MB-0172	5.62345	high
MB-4390	5.62441	high
MB-0893	5.62478	high
MB-7052	5.6258	high
MB-0607	5.62603	high
MB-5154	5.62629	high
MB-7251	5.62644	high
MB-3852	5.62656	high
MB-5324	5.6268	high
MB-7252	5.6276	high
MB-4005	5.6277	high
MB-7071	5.62775	high
MB-5424	5.62898	high
MB-2718	5.62975	high
MB-2993	5.63012	high
MB-0365	5.63022	high
MB-2912	5.63196	high
MB-7299	5.63196	high
MB-6184	5.63253	high
MB-0460	5.63319	high
MB-0363	5.63368	high
MB-7027	5.63414	high
MB-4859	5.63415	high
MB-4332	5.6344	high
MB-4716	5.63505	high
MB-7079	5.63554	high
MB-4724	5.63669	high
MB-7104	5.63697	high
MB-4733	5.63729	high
MB-4126	5.63772	high
MB-4845	5.63796	high
MB-5052	5.63917	high
MB-5535	5.63992	high
MB-0316	5.64004	high
MB-6058	5.64066	high
MB-5017	5.64109	high
MB-0317	5.6413	high
MB-0022	5.64142	high
MB-4706	5.6415	high
MB-0179	5.64409	high
MB-5312	5.64461	high
MB-0489	5.64492	high
MB-7269	5.6455	high
MB-6233	5.6464	high
MB-0486	5.64666	high
MB-0352	5.64705	high
MB-3487	5.64707	high
MB-4865	5.64747	high
MB-4655	5.64785	high
MB-4952	5.64826	high
MB-4679	5.64903	high
MB-5420	5.65011	high
MB-4357	5.65016	high
MB-6336	5.65269	high
MB-0221	5.65295	high
MB-0396	5.65356	high
MB-0048	5.65505	high
MB-2823	5.65598	high
MB-3842	5.65685	high
MB-3062	5.6591	high
MB-3008	5.66141	high
MB-5100	5.66213	high
MB-7068	5.66314	high
MB-7122	5.66418	high
MB-0222	5.66676	high
MB-4935	5.66683	high
MB-0644	5.66877	high
MB-6055	5.67126	high
MB-6228	5.6713	high
MB-0344	5.67257	high
MB-5602	5.67401	high
MB-0174	5.67587	high
MB-0108	5.67656	high
MB-5086	5.67717	high
MB-3292	5.67965	high
MB-0634	5.68312	high
MB-7025	5.6844	high
MB-6223	5.68448	high
MB-3459	5.68578	high
MB-0658	5.68684	high
MB-5272	5.68762	high
MB-7254	5.68776	high
MB-2795	5.68879	high
MB-4673	5.69206	high
MB-5527	5.69294	high
MB-0293	5.69337	high
MB-5313	5.69429	high
MB-4931	5.69473	high
MB-5004	5.69515	high
MB-4893	5.69579	high
MB-6144	5.69623	high
MB-6042	5.69625	high
MB-0367	5.69711	high
MB-4278	5.69831	high
MB-2724	5.6985	high
MB-0388	5.69931	high
MB-0410	5.69933	high
MB-7118	5.7027	high
MB-7158	5.7032	high
MB-5398	5.70368	high
MB-7185	5.70512	high
MB-5271	5.71099	high
MB-7298	5.71123	high
MB-7207	5.7115	high
MB-0438	5.71207	high
MB-7121	5.71359	high
MB-3567	5.71444	high
MB-7235	5.7146	high
MB-0220	5.71682	high
MB-0608	5.71897	high
MB-0542	5.72042	high
MB-5348	5.7212	high
MB-0192	5.72136	high
MB-0093	5.7228	high
MB-4974	5.72464	high
MB-5365	5.72506	high
MB-2857	5.72827	high
MB-7264	5.72831	high
MB-7081	5.72852	high
MB-0081	5.73046	high
MB-7291	5.7315	high
MB-0060	5.73375	high
MB-5593	5.73489	high
MB-0014	5.73575	high
MB-6160	5.73688	high
MB-4791	5.73791	high
MB-0045	5.73855	high
MB-5209	5.73871	high
MB-0206	5.7395	high
MB-5323	5.74479	high
MB-5406	5.74659	high
MB-6188	5.74873	high
MB-5222	5.75219	high
MB-0642	5.75271	high
MB-0661	5.755	high
MB-4667	5.76036	high
MB-5259	5.76097	high
MB-7201	5.76468	high
MB-5175	5.76896	high
MB-2970	5.76976	high
MB-6305	5.7718	high
MB-3386	5.77252	high
MB-5550	5.77543	high
MB-5616	5.78245	high
MB-5143	5.78393	high
MB-5440	5.78523	high
MB-2971	5.7874	high
MB-3395	5.78753	high
MB-0150	5.794	high
MB-5013	5.79779	high
MB-4354	5.79856	high
MB-6080	5.79903	high
MB-5565	5.80018	high
MB-5041	5.80327	high
MB-4770	5.82947	high
MB-5065	5.83314	high
MB-0478	5.83504	high
MB-0462	5.83972	high
MB-6232	5.84112	high
MB-0583	5.84857	high
MB-5588	5.84882	high
MB-0265	5.86351	high
MB-0301	5.86378	high
MB-3367	5.86765	high
MB-7208	5.87271	high
MB-7154	5.87897	high
MB-4578	5.8853	high
MB-3067	5.89748	high
MB-4942	5.90077	high
MB-4876	5.91048	high
MB-0540	5.91069	high
MB-0476	5.91272	high
MB-7092	5.92357	high
MB-6062	5.94508	high
MB-6286	5.95032	high
MB-4146	5.95784	high
MB-5521	5.95796	high
MB-3417	5.97351	high
MB-4173	5.9859	high
MB-5572	5.98729	high
MB-5577	6.012	high
MB-2833	6.01338	high
MB-6330	6.03953	high
MB-5201	6.05796	high
MB-5408	6.05807	high
MB-5088	6.06415	high
MB-4189	6.08544	high
MB-0414	6.09722	high
MB-0166	6.20298	high
MB-5405	6.21736	high
MB-0391	6.26019	high
