# Supplementary material for: Comprehensive single-cell and bulk transcriptomic analyses to develop an NK cell-derived gene signature for prognostic assessment and precision medicine in breast cancer
Source: Front Immunol. 2024 Oct 23;15:1460607. doi: 10.3389/fimmu.2024.1460607 (PMC11537931; doi:10.3389/fimmu.2024.1460607)
Supplement: Supplementary Figure 1 — Additional analysis results from scRNA-seq and WGCNA. (A) Feature plots revealed the differential expression of KLRD1 among cell clusters. (B) Violin plots demonstrate that KLRD1 was predominantly expressed in NK cells. (C) Preliminary gene clustering in WGCNA. (D) Preliminary clustering of gene modules and merging minor modules. [file DataSheet1.zip › Supplementary Table S2. Signature coefficent.xlsx]

## Sheet: geneCoef
Gene	Coef
CCL5	-0.000776978
EFHD2	-0.00231881
KLRB1	-0.0926877
C1S	-2.90107e-05
SOCS3	-0.00158117
IRF1	-0.0134361
CCND2	-0.00225294
